# Supplementary material for: Quality control of protein synthesis in the early elongation stage
Source: Nat Commun. 2023 May 17;14:2704. doi: 10.1038/s41467-023-38077-5 (PMC10192219; doi:10.1038/s41467-023-38077-5)
Supplement: Supplementary file 4 — Supplementary Data 1 [file 41467_2023_38077_MOESM4_ESM.xlsx]

## Sheet: Supplementary Data 1
Supplementary Data1. Nascent peptides derived from pep-tRNAs detected in this study.
tRNA	type	gene	pep sequence	drop-off site codon	next codon	drop-off position	pep score (Mascot score for PSM)	Δppm (Δ peptide mass)	pepExpect (Expectation value for PSM)	PSM: Peptide sequence match
Ala1	C0X	acpS	AILGLGA	ACG	GAT	8	30.12	3.37	0.035
Ala1	C0X	crp	MVLGA	AAA	CCG	5	31.57	2.41	0.0048
Ala1	C0X	eno	SKIVKA	ATC	ATC	7	37.6	3.56	0.0074
Ala1	C0X	grcA	MITGIA	CAG	ATT	6	35.1	2.96	0.02
Ala1	cognate	higA	MIAIA	GCC	GAC	5	31.8	1.93	0.0067
Ala1	C0X	iclR	MVAPA	ATT	CCC	5	31.16	2.23	0.0028
Ala1	C0X	mtn	MKIGIA	ATT	GGT	6	41.01	4.67	0.0039
Ala1	cognate	ompA	MKKTAIA	GCG	ATT	7	43.33	3.83	0.0015
Ala1	cognate	perR	MKLLA	GCA	AAA	5	31.23	3.05	0.022
Ala1	C0X	pflA	SVIGA	CGC	ATT	6	31.49	1.95	0.016
Ala1	C0X	rplJ	ALNLA	CAA	GAC	6	31.91	2.36	0.018
Ala1	cognate	rplO	MRLNTLSPA	GCC	GAA	9	35.02	2.32	0.029
Ala1	cognate	rpmD	AKTIKITQTRSA	GCA	ATC	13	51.85	3.56	4e-05
Ala1	C0X	rpmG	AKGIREA	AAA	ATC	8	41.43	2.57	0.0019
Ala1	cognate	rpmI	PKIKTVRGA	GCT	GCT	10	42.28	2.12	0.0016
Ala1	cognate	rpoZ	ARVTVQDA	GCT	GTA	9	39.27	2.07	0.0029
Ala1	cognate	rpsH	SMQDPIA	GCG	GAT	8	30.38	3.33	0.011
Ala1	cognate	rpsO	SLSTEA	GCA	ACA	7	32.11	2.75	0.0071
Ala1	cognate	rpsO	SLSTEATA	GCT	AAA	9	32.13	2.97	0.011
Ala1	C0X	rpsS	PRSLKKGPA	TTT	ATT	10	43.65	1.97	0.0011
Ala1	cognate	sspA	MAVAA	GCC	AAC	5	32.21	2.54	0.0024
Ala1	cognate	tsf	AEITA	GCA	TCC	6	31.89	2.29	0.023
Ala1	cognate	ydjL	MKALA	GCT	CGG	5	30.66	3.1	0.028
Ala1	C0X	yffR	MKVLGA	AAT	ATT	6	43.02	3.48	0.0027
Ala1	C0X	ygfF	AIALA	GTG	ACT	6	33.13	2.1	0.0089
Ala2	C0X	eno	SKIVKA	ATC	ATC	7	33.21	4.34	0.02
Ala2	cognate	higA	MIAIA	GCC	GAC	5	31.95	2.57	0.024
Ala2	cognate	ldcC	MNIIA	GCC	ATT	5	30.28	2.34	0.036
Ala2	cognate	mdh	MKVAVLGA	GCT	GCT	8	37.23	3.21	0.0061
Ala2	cognate	rplO	MRLNTLSPA	GCC	GAA	9	42.72	1.81	0.005
Ala2	C0X	rpmG	AKGIA	CGT	GAG	6	32.14	1.99	0.017
Ala2	cognate	rpmI	PKIKTVRGA	GCT	GCT	10	41.9	1.94	0.0017
Ala2	cognate	rpoZ	ARVTVQDA	GCT	GTA	9	44.03	0.84	0.00018
Ala2	cognate	rpsO	SLSTEATA	GCT	AAA	9	32.74	2.85	0.012
Ala2	cognate	rpsT	ANIKSA	GCT	AAG	7	37.7	2.97	0.0077
Ala2	cognate	ybaM	SLENA	GCC	CCT	6	30.39	1.53	0.036
Arg2	cognate	chaA	SNAQEAVKTR	CGC	CAC	11	45.76	0.61	0.0021
Arg2	cognate	csrA	MLILTR	CGT	CGA	6	34.17	0.89	0.0038
Arg2	cognate	dksA	MQEGQNR	CGT	AAA	7	45.44	0.86	0.00018
Arg2	C0X	eutN	MKLAVVR	ACT	GGA	7	33.63	0.6	0.0052
Arg2	C0X	evgA	NAIIIR	GAT	GAC	7	35.52	1.08	0.0086
Arg2	C0X	fecC	TAIKHR	CCG	GTG	7	30.39	1.04	0.005
Arg2	cognate	gatA	TNLFVR	CGT	AGC	7	35.72	0.38	0.0066
Arg2	cognate	gatD	MKSVVNDTDGIVR	CGC	GTT	13	85.61	1.23	7.6e-08
Arg2	cognate	gpmA	AVTKLVLVR	CGT	CAT	10	41.97	0.27	0.00037
Arg2	C0X	groS	MNIRPR	TTG	CAT	6	33.75	1.06	0.01
Arg2	C0X	guaB	MLRIAR	AAA	GAA	6	31.12	0.76	0.012
Arg2	C0X	higA	MIAIAR	GAC	ATC	6	31.35	0.7	0.012
Arg2	cognate	ilvB	ASSGTTSTR	CGT	AAG	10	71.83	0.81	8.5e-07
Arg2	cognate	iscR	MRLTSKGR	CGC	TAT	8	52.37	4.54	0.0001
Arg2	cognate	lldD	MIISAASDYR	CGC	GCC	10	60.07	0.24	2.3e-06
Arg2	C0X	relA	MVAVR	AGA	AGT	5	30.82	0.37	0.005
Arg2	cognate	rplV	METIAKHR	CGC	CAT	8	52.94	1.36	9e-05
Arg2	cognate	rpmA	AHKKAGGSTR	CGT	AAC	11	61.96	0.34	6e-06
Arg2	cognate	rpmC	MKAKELR	CGT	GAG	7	41.91	0.11	0.0041
Arg2	C-2X	rpmC	MKAKSLR	CGT	GAG	7	39.65	0.43	0.0051
Arg2	cognate	rpmD	AKTIKITQTR	CGC	AGT	11	43.15	0.37	0.0019
Arg2	C0X	rpsC	GQKVHPR	AAT	GGT	8	30.19	1.75	0.0089
Arg2	C0X	rpsD	ARYLGPR	AAG	CTC	8	32.56	1.39	0.0044
Arg2	cognate	rpsL	ATVNQLVR	CGC	AAA	9	69.86	0.65	2.1e-06
Arg2	cognate	rpsN	AKQSMKAR	CGC	GAA	9	44.16	1.29	0.0042
Arg2	cognate	rpsP	MVTIRLAR	CGT	CAC	8	32.37	0.55	0.019
Arg2	cognate	rpsP	VTIRLAR	CGT	CAC	8	38.27	0.7	0.00079
Arg2	C0X	rpsS	PRSLKKGPR	TTT	ATT	10	45.14	0.42	0.00055
Arg2	cognate	rpsU	PVIKVR	CGT	GAA	7	34.79	1.01	0.00093
Arg2	cognate	secE	SANTEAQGSGR	CGC	GGC	12	72.83	0.2	7.8e-07
Arg2	cognate	thrS	PVITLPDGSQR	CGC	CAT	12	50.78	0.61	0.00019
Arg2	cognate	tig	MQVSVETTQGLGR	CGC	CGT	13	89.44	0.53	3.2e-08
Arg2	cognate	ydcY	SHLDEVIAR	CGC	GTG	10	47.66	0.72	0.0004
Arg2	C0X	yecN	MVSALR	TAC	GCC	6	30.66	0.41	0.046
Arg2	C0X	yfhL	ALLITR	AAA	AAA	7	34.9	1.2	0.0029
Arg2	C0X	yhgN	MNEIIR	TCT	GCA	6	32.94	2.85	0.014
Arg2	cognate	yoaB	TIVRIDAEAR	CGC	TGG	11	38.2	0.61	0.011
Arg3	C0X	acpP	STIEERVR	AAG	AAA	9	37.9	0.31	0.016
Arg3	cognate	bolA	MMIRER	CGG	ATA	6	33.95	1.39	0.023
Arg3	cognate	greB	MKTPLVTR	CGG	GAA	8	50.76	1.16	0.00018
Arg3	C0X	gyrA	SDLAR	AGA	GAA	6	33.39	2.22	0.0089
Arg3	C0X	hldD	MIIVTGGAR	GGC	TTT	9	47.67	1.66	0.00037
Arg3	C0X	ihfB	MTKSELIER	AGA	CTT	9	51.65	1.61	0.00021
Arg3	C0X	lpxC	MIKQR	AGG	ACA	5	35.19	2.41	0.0087
Arg3	cognate	nagA	MYALTQGR	CGG	ATC	8	33.39	3.56	0.0039
Arg3	cognate	tfaQ	AFRMSEQPR	CGG	ACC	10	32.23	0.61	0.019
Arg3	C0X	yaiS	MDKVLR	GAT	TCA	6	30.7	2.29	0.017
Arg3	cognate	yihW	SLTELTGNPR	CGG	CAC	11	58	4.8	6.9e-05
Arg3	C0X	yijD	MKQANQDR	AGA	GGT	8	58.7	0.2	2e-05
Arg3	cognate	ykfB	TILSLSR	CGG	TTT	8	35.28	1.69	0.0004
Arg3	C0X	yrbL	IRLSEQSPLGTGR	AGA	CAT	14	63.87	2.06	3.7e-06
Arg3	C0X	yrbL	MIRLSEQSPLGTGR	AGA	CAT	14	49.99	1.24	6.2e-05
Arg4	C0X	acpP	STIEERVR	AAG	AAA	9	36.31	1.77	0.019
Arg4	cognate	frr	MISDIR	AGA	AAA	6	30.69	2.97	0.028
Arg4	cognate	gyrA	SDLAR	AGA	GAA	6	33.25	2.06	0.0092
Arg4	cognate	ihfB	MTKSELIER	AGA	CTT	9	51.59	2.45	0.0002
Arg4	cognate	ihfB	TKSELIER	AGA	CTT	9	39.54	1.95	0.0077
Arg4	cognate	oppF	MNAVTEGR	AGA	AAA	8	37.63	2.06	0.0036
Arg4	cognate	oppF	NAVTEGR	AGA	AAA	8	31.77	2.58	0.01
Arg4	C0X	rplC	MIGLVR	GGT	AAA	6	40.09	2.19	0.0022
Arg4	cognate	yijD	MKQANQDR	AGA	GGT	8	51.32	1.84	5.3e-05
Arg4	cognate	ymgC	MNNSIPER	AGA	TTT	8	40.52	0.92	0.0038
Arg5	cognate	slmA	AEKQTAKR	AGG	AAC	9	38.13	2.01	0.014
Asn	cognate	aceE	SERFPN	AAT	GAC	7	30.46	1.9	0.015
Asn	cognate	arfA	SRYQHTKGQIKDN	AAT	GCG	14	46.65	2.82	0.00034
Asn	cognate	citA	MLQLN	AAC	GAG	5	30.89	3.25	0.039
Asn	cognate	clpP	SYSGERDN	AAC	TTT	9	44.32	1.3	0.00017
Asn	cognate	cspE	SKIKGN	AAC	GTT	7	36.13	2.94	0.0079
Asn	C0X	csrA	MLILN	ACT	CGT	5	33.62	3.43	0.017
Asn	C0X	flc	LQLLLN	GCA	GTT	7	43.31	4.03	0.0017
Asn	C0X	higA	MIAIN	GCC	GAC	5	31.79	2.51	0.025
Asn	C0X	hldD	MIIVN	ACC	GGC	5	31.18	3.19	0.021
Asn	cognate	ispH	MQILLAN	AAC	CCG	7	33.16	3.32	0.0035
Asn	cognate	phnM	MIINN	AAC	GTT	5	38.16	2.7	0.0044
Asn	cognate	pspC	MAGIN	AAT	CTC	5	33.4	2.58	0.0053
Asn	C0X	rplC	MIGLN	GTC	GGT	5	32.68	3.08	0.013
Asn	C0X	rplJ	ALNLQN	GAC	AAA	7	32.06	3.18	0.013
Asn	cognate	rpmA	AHKKAGGSTRN	AAC	GGT	12	48.49	2.13	0.00023
Asn	C0X	rpmG	AKGIN	CGT	GAG	6	30.25	3.26	0.023
Asn	C0X	rpmG	AKGIREN	AAA	ATC	8	39.82	1.91	0.0024
Asn	cognate	rpoS	SQNTLKVHDLN	AAT	GAA	12	45.22	3.11	0.00029
Asn	C0X	rpoZ	ARVTVQDN	GCT	GTA	9	30.67	1.79	0.0043
Asn	cognate	rpsC	GQKVHPN	AAT	GGT	8	34.65	1.81	0.00056
Asn	cognate	rpsU	PVIKVREN	AAC	GAG	9	36.37	2.3	0.0014
Asn	cognate	stpA	SVMLQSLNN	AAC	ATT	10	69.53	2	4e-06
Asn	cognate	wzzB	MRVENN	AAT	AAT	6	34.91	2.19	0.0055
Asn	C-1X	ybhB	MKLINN	AAC	GAT	6	36.39	4.54	0.011
Asn	cognate	ybhB	MKLISN	AAC	GAT	6	35.51	3.51	0.018
Asn	cognate	ybiT	MLVSSN	AAC	GTC	6	45.78	3.24	0.00043
Asn	cognate	yffR	MKVLGN	AAT	ATT	6	35.41	3.59	0.0063
Asn	cognate	ygfB	MSIQN	AAC	GAA	5	36.45	2.59	0.012
Asn	C0X	ygfF	AIALN	GTG	ACT	6	32.1	2.91	0.018
Asn	C0X	yhiJ	MKIGTVN	GCA	GGC	7	30.78	4.97	0.033
Asn	C0X	yidA	AIKLIN	GCT	ATC	7	30.26	3.76	0.033
Asn	cognate	yihG	ANLLN	AAT	AAA	6	31.02	2.58	0.019
Asn	cognate	yneM	MLGNMN	AAT	GTT	6	31.42	2.92	0.0058
Asp	cognate	arfA	SRYQHTKGQIKD	GAT	AAT	13	46.78	3.05	0.00035
Asp	C0X	cynX	LLVLD	GTG	CTG	6	31.1	2.53	0.016
Asp	cognate	fis	MFEQRVNSD	GAC	GTA	9	51.44	3.04	6.8e-05
Asp	cognate	grcA	MITGIQITKAAND	GAC	GAT	13	50.89	3.02	4.6e-05
Asp	cognate	higA	MIAIAD	GAC	ATC	6	38.62	3.28	0.0068
Asp	cognate	hupB	MNKSQLID	GAC	AAG	8	34.29	2.19	0.041
Asp	cognate	modB	MILTD	GAT	CCA	5	30.46	2.97	0.03
Asp	cognate	pgm	AIHNRAGQPAQQSD	GAT	TTG	15	49.27	2.73	0.00019
Asp	cognate	rplI	MQVILLD	GAT	AAA	7	42.31	3.75	0.0016
Asp	cognate	rplJ	ALNLQD	GAC	AAA	7	37.48	3	0.0059
Asp	C-3X	rpmA	AHKKAGGSTRDGRD	GAT	TCA	15	34.31	1.15	0.0016
Asp	cognate	rpmA	AHKKAGGSTRNGRD	GAT	TCA	15	32.97	1.11	0.0011
Asp	cognate	rpoS	SQNTLKVHD	GAT	TTA	10	36.93	1.26	0.0034
Asp	cognate	rpoZ	ARVTVQD	GAC	GCT	8	43.52	2.33	0.0012
Asp	cognate	rpoZ	MARVTVQD	GAC	GCT	8	43.28	2.07	0.0014
Asp	C0X	rpsD	ARYLGPD	AAG	CTC	8	30.92	4.69	0.0085
Asp	cognate	rpsM	ARIAGINIPD	GAT	CAT	11	33.1	3.81	0.0087
Asp	C0X	rpsS	PRSLKKGPD	TTT	ATT	10	51	2.24	0.00011
Asp	C0X	ruvC	AIILD	GGC	ATT	6	31.37	2.82	0.043
Asp	cognate	sucD	SILID	GAT	AAA	6	31.6	2.25	0.022
Asp	cognate	thrS	PVITLPDGSQRHYD	GAT	CAC	15	40.07	2.93	0.00056
Asp	cognate	tsaB	MRILAID	GAT	ACC	7	30.5	3.93	0.0087
Asp	C0X	wcaC	MNILQD	TTT	AAT	6	30.03	3.58	0.033
Asp	cognate	wzzB	MRVENNNVSGQNHD	GAC	CCG	14	62.58	3.23	4.8e-06
Asp	cognate	ygaP	ALTTISPHD	GAT	GCA	10	31.61	4.25	0.0043
Cys	cognate	ompX	MKKIAC	TGT	CTT	6	33.07	1.06	0.011
eMet	cognate	greA	MQAIPM	ATG	ACC	6	38.24	2.83	0.0038
eMet	cognate	rplA	AKLTKRM	ATG	CGT	8	42.19	1.94	0.001
eMet	C0X	rplE	AKLHDM	TAC	TAC	7	30.41	3.14	0.0062
eMet	C0X	rplJ	ALNLQDM	AAA	CAA	8	40.26	2.72	0.0028
eMet	cognate	rplN	MIQEQTM	ATG	CTG	7	33.1	2.42	0.0086
eMet	C0X	rpmF	AVQQNKPTRSM	AAA	CGT	12	39.43	3.55	0.0015
eMet	cognate	rpsB	ATVSM	ATG	CGC	6	30.04	2.97	0.024
eMet	C0X	rpsC	GQKVHPM	AAT	GGT	8	31.5	2.57	0.0011
eMet	cognate	rpsN	AKQSM	ATG	AAA	6	37.89	4.28	0.0094
eMet	cognate	ybaY	MKLVHM	ATG	GCC	6	34.97	2.77	0.0033
eMet	C0X	yihG	ANLLNM	AAA	TTC	7	40.8	3.59	0.0027
Gln1	C0X	acpS	AILGLQ	GGC	ACG	7	38.77	3.37	0.0048
Gln1	cognate	acrR	ARKTKQEAQETRQ	CAA	CAC	14	35.01	1.54	0.0017
Gln1	C0X	bcsA	SILTQ	CGG	TGG	6	34.55	1.2	0.019
Gln1	cognate	crp	MVLGKPQ	CAA	ACA	7	31.56	3.04	0.013
Gln1	cognate	cspC	AKIKGQ	CAG	GTT	7	35.53	0.87	0.0059
Gln1	C0X	csrA	MLILQ	ACT	CGT	5	38.45	2.9	0.0042
Gln1	C0X	dcuA	MLVVQ	GAA	CTC	5	37.49	0.17	0.014
Gln1	C0X	dnaK	MGKIIGQ	ATC	GAC	7	32.14	3.01	0.019
Gln1	C0X	eno	SKIVQ	AAA	ATC	6	33.93	0.78	0.026
Gln1	C0X	fldA	AITGIQ	TTT	TTC	7	40.37	0.17	0.0043
Gln1	C0X	ftsH	MAKNLIQ	CTC	TGG	7	30.22	3.81	0.014
Gln1	cognate	grcA	MITGIQ	CAG	ATT	6	39.28	3.18	0.0071
Gln1	cognate	hchA	TVQTSKNPQ	CAG	GTC	10	31.74	1.37	0.03
Gln1	cognate	higB	MHLITQ	CAA	AAA	6	36.55	0.51	0.0036
Gln1	cognate	hisS	AKNIQ	CAA	GCC	6	33.84	0.52	0.011
Gln1	C0X	hldD	MIIVQ	ACC	GGC	5	34.36	0.79	0.023
Gln1	cognate	infC	MKGGKRVQ	CAA	ACG	8	38.76	2.28	0.0062
Gln1	cognate	ispU	MMLSATQ	CAA	CCA	7	50.65	0.97	0.00026
Gln1	C0X	ldhA	MKLAVQ	TAT	AGC	6	38.63	0.61	0.0065
Gln1	cognate	lexA	MKALTARQQ	CAA	GAG	9	39.12	3.17	0.0073
Gln1	C0X	lpp	MKATQ	AAA	CTG	5	34.36	0.09	0.025
Gln1	C0X	mlaE	MLLNQ	GCG	CTG	5	33.69	0.06	0.027
Gln1	C0X	murJ	MNLLKQ	TCG	CTG	6	34.3	0.84	0.0099
Gln1	cognate	nanE	SLLAQLDQ	CAA	AAA	9	49.42	1.29	0.0002
Gln1	cognate	nfuA	MIRISDAAQ	CAA	GCG	9	45.84	1.93	0.003
Gln1	cognate	pck	MRVNNGLTPQ	CAA	GAA	10	38.74	0.35	0.0093
Gln1	cognate	pgm	AIHNRAGQ	CAA	CCT	9	40.3	0.5	0.00075
Gln1	cognate	pgm	AIHNRAGQPAQ	CAA	CAG	12	39.75	1.19	0.0059
Gln1	cognate	polA	VQIPQ	CAA	AAT	6	30.31	0.14	0.028
Gln1	cognate	prfC	TLSPYLQ	CAA	GAG	8	38.99	0.86	0.0035
Gln1	C0X	pspC	MAGINLQ	AAT	AAA	7	36.34	1.27	0.014
Gln1	C0X	rplE	AKLHDQ	TAC	TAC	7	35.78	1.89	0.0048
Gln1	cognate	rplJ	MALNLQ	CAA	GAC	6	33.14	0.64	0.02
Gln1	C0X	rplJ	ALNLQDQ	AAA	CAA	8	58.35	1.07	1.2e-05
Gln1	cognate	rplJ	ALNLQDKQ	CAA	GCG	9	54.9	1.74	7.1e-05
Gln1	cognate	rplS	MSNIIKQ	CAA	CTT	7	32.01	4.4	0.019
Gln1	cognate	rplS	SNIIKQ	CAA	CTT	7	31.84	0.85	0.022
Gln1	cognate	rplS	SNIIKQLEQ	CAA	GAG	10	36.98	0.16	0.0078
Gln1	cognate	rplU	MYAVFQ	CAA	AGT	6	36.55	0.93	0.0047
Gln1	C0X	rplY	MFTINQ	GCA	GAA	6	32.32	3.49	0.01
Gln1	C0X	rpmD	MAKTIQ	AAA	ATT	6	30.69	3.32	0.046
Gln1	cognate	rpmD	AKTIKITQ	CAA	ACC	9	55.72	1.68	7.2e-05
Gln1	C0X	rpmG	AKGIREQ	AAA	ATC	8	31.32	2.78	0.012
Gln1	C0X	rpoS	SQNTLKVQ	CAT	GAT	9	37.77	2.06	0.017
Gln1	cognate	rpoZ	ARVTVQ	CAG	GAC	7	33.58	0.56	0.013
Gln1	cognate	rpsA	TESFAQ	CAA	CTC	7	42.27	0.15	0.00066
Gln1	C0X	rpsE	AHIEQ	AAA	CAA	6	30.86	1.32	0.0095
Gln1	cognate	rpsE	AHIEKQ	CAA	GCT	7	36.06	0.12	0.0035
Gln1	C0X	rpsF	MRHYEIVQ	TTT	ATG	8	32.93	0.22	0.016
Gln1	C0X	tabA	MIIGNIQ	CAT	AAT	7	37.13	0.48	0.022
Gln1	C0X	tig	MQVSVQ	GAA	ACC	6	33.75	0.1	0.024
Gln1	cognate	ydhT	MIITQ	CAA	GCA	5	33.57	0.17	0.035
Gln1	C0X	ygdQ	MLFAQ	TGG	ATA	5	30.59	0.17	0.023
Gln1	cognate	yhhQ	MNVFSQ	CAA	ACT	6	35.42	0.35	0.0044
Gln1	cognate	yqjA	MELLTQ	CAA	TTG	6	33.72	4.31	0.019
Gln2	cognate	cspC	AKIKGQ	CAG	GTT	7	32.94	2.69	0.012
Gln2	C0X	csrA	MLILTQ	CGT	CGA	6	42.97	2.69	0.0026
Gln2	C0X	fldA	AITGIQ	TTT	TTC	7	35.16	2.04	0.014
Gln2	cognate	glpF	SQTSTLKGQ	CAG	TGC	10	39.64	1.8	0.002
Gln2	cognate	grcA	MITGIQ	CAG	ATT	6	39.57	2.76	0.0067
Gln2	cognate	hchA	TVQTSKNPQ	CAG	GTC	10	56.49	1.83	4.6e-05
Gln2	C0X	ldhA	MKLAVQ	TAT	AGC	6	30.32	3.46	0.036
Gln2	cognate	lpd	STEIKTQ	CAG	GTC	8	37	2.66	0.0044
Gln2	C0X	recN	MLAQLQ	ACC	ATC	6	34.13	3.59	0.0084
Gln2	C0X	rplI	MQVILLDQ	AAA	GTA	8	34.76	4.43	0.029
Gln2	C0X	rplJ	ALNLQQ	GAC	AAA	7	33.19	2.71	0.0089
Gln2	C0X	rplJ	ALNLQDKQ	CAA	GCG	9	36.58	1.84	0.013
Gln2	C0X	rpmG	AKGIQ	CGT	GAG	6	33.61	2.19	0.013
Gln2	cognate	rpsE	AHIEKQAGELQ	CAG	GAA	12	45.95	1.52	0.0019
Gln2	cognate	sucC	MNLHEYQ	CAG	GCA	7	31.04	3.03	0.0012
Gln2	cognate	tatA	GGISIWQ	CAG	TTA	8	32.99	3.08	0.014
Gln2	cognate	ybdG	MQDLISQ	CAG	GTT	7	33.68	3.31	0.013
Gln2	C0X	yffR	MKVLGQ	AAT	ATT	6	42.53	4.58	0.002
Gln2	cognate	yieP	PLSAQQLAAQ	CAG	AAA	11	41.2	1.77	0.0035
Glu	cognate	dcuA	MLVVE	GAA	CTC	5	31.84	2.5	0.013
Glu	C0X	evgA	NAIIIE	GAT	GAC	7	43.06	2.12	0.0023
Glu	cognate	fbp	MKTLGE	GAA	TTT	6	31.86	3.2	0.031
Glu	C0X	flgC	ALLNIE	TTT	GAT	7	43.06	2.12	0.011
Glu	cognate	hscA	ALLQISE	GAA	CCT	8	41.93	3.61	0.0018
Glu	C0X	nsrR	MQLTE	AGT	TTC	5	31.35	2.88	0.042
Glu	cognate	panC	MLIIE	GAA	ACC	5	30.4	3.91	0.017
Glu	cognate	ridA	SKTIATE	GAA	AAT	8	33.35	2.93	0.011
Glu	C0X	rplJ	ALNLQE	GAC	AAA	7	32.83	2.66	0.014
Glu	cognate	rplJ	ALNLQDKQAIVAE	GAA	GTC	14	49.79	2.81	0.00019
Glu	cognate	rpmC	MKAKELRE	GAG	AAG	8	55.33	2.46	9.7e-05
Glu	cognate	rpmG	AKGIRE	GAG	AAA	7	35.52	2.51	0.012
Glu	cognate	rpoS	SQNTLKVHDLNE	GAA	GAT	13	55.48	2.05	6.5e-05
Glu	cognate	rpoZ	ARVTVQDAVE	GAG	AAA	11	48.14	0.02	0.00043
Glu	cognate	rpsO	SLSTEATAKIVSE	GAG	TTT	14	38.53	2.69	0.003
Glu	cognate	rpsT	ANIKSAKKRAIQSE	GAA	AAG	15	40.34	3.31	0.00024
Glu	cognate	rpsU	PVIKVRENE	GAG	CCG	10	47.53	2.42	9.3e-05
Glu	cognate	tig	MQVSVE	GAA	ACC	6	38.95	3.39	0.0048
Glu	cognate	ydcY	SHLDE	GAA	GTC	6	30.56	1.42	0.0041
Glu	C0X	ydjI	MLADIRE	TAT	TGG	7	30.61	1.58	0.028
Glu	cognate	yfeX	SQVQSGILPE	GAA	CAT	11	67.24	1.97	5.2e-06
Gly1	cognate	iscR	MRLTSKG	GGG	CGC	7	40.43	1.64	0.0027
Gly1	C0X	lpp	MKATG	AAA	CTG	5	32.26	2.39	0.03
Gly1	C0X	rplE	AKLHDG	TAC	TAC	7	33.67	2.17	0.0076
Gly1	C0X	rpmG	AKGIG	CGT	GAG	6	31.54	2.04	0.016
Gly1	C0X	rpmG	AKGIREG	AAA	ATC	8	38.62	4.34	0.0045
Gly1	C0X	rpsE	AHIEKG	CAA	GCT	7	37.67	2.13	0.0011
Gly1	C0X	rpsS	PRSLKKGPG	TTT	ATT	10	33.36	1.15	0.013
Gly1	cognate	wzzB	MRVENNNVSG	GGG	CAA	10	32.52	3.28	0.0037
Gly2	C0X	ptsI	ISGILG	GCA	TCC	7	31.64	2.63	0.04
Gly2	C0X	rplE	AKLHDG	TAC	TAC	7	30.52	3.28	0.017
Gly2	C0X	rpsE	AHIEKG	CAA	GCT	7	41.56	2.94	0.0009
Gly2	C0X	yahM	AVQLG	TTC	AAA	6	32.41	2.61	0.013
Gly3	C0X	azuC	MKLRKG	ATC	CTG	6	33.64	2.29	0.011
Gly3	C0X	cysP	MAVNLG	CTG	AAA	6	31.19	2.39	0.022
Gly3	C0X	eutK	MINALGG	TTG	CTG	7	30.34	3.31	0.03
Gly3	C0X	fldA	AITGIG	TTT	TTC	7	33.74	2.59	0.029
Gly3	C0X	fliC	AQVIG	AAT	ACC	6	32.22	2.61	0.014
Gly3	C0X	grcA	MITGIG	CAG	ATT	6	35.54	2.86	0.024
Gly3	cognate	hldD	MIIVTGG	GGC	GCG	7	44.55	3.2	0.0031
Gly3	cognate	htpG	MKGQETRG	GGT	TTT	8	37.92	1.44	0.003
Gly3	cognate	minD	ARIIVVTSG	GGC	AAA	10	32.42	3.3	0.0027
Gly3	C0X	mtn	MKIGIG	ATT	GGT	6	37.41	4.05	0.0099
Gly3	C0X	ompT	MRAKLLG	GGA	ATA	7	31.17	2.02	0.013
Gly3	C0X	pliG	MKIKSIRG	AAG	GCT	8	37.28	2.95	0.014
Gly3	C0X	ptsI	MISGIG	TTA	GCA	6	35.81	2.77	0.024
Gly3	cognate	rfbA	MKMRKG	GGT	ATT	6	34.55	1.93	0.0062
Gly3	C0X	rplC	MIGLG	GTC	GGT	5	33.2	2.22	0.0033
Gly3	C0X	rplE	AKLHDG	TAC	TAC	7	40.83	3.41	0.0016
Gly3	C0X	rplJ	ALNLQG	GAC	AAA	7	30.96	2.65	0.021
Gly3	C0X	rplJ	MALNLQG	GAC	AAA	7	35.25	3.94	0.0062
Gly3	C0X	rplO	MRLNTLG	TCT	CCG	7	36.84	3.62	0.0048
Gly3	cognate	rplO	MRLNTLSPAEG	GGC	TCC	11	40.85	2.67	0.0068
Gly3	C-1X	rplO	MRLNTLSPAQG	GGC	TCC	11	37.35	2.37	0.0065
Gly3	cognate	rplU	MYAVFQSGG	GGT	AAA	9	65.1	4.53	1.6e-06
Gly3	cognate	rpmA	AHKKAGG	GGC	TCC	8	36.98	2.31	0.0013
Gly3	C-1X	rpmA	AHKKAGGSTRDG	GGT	CGC	13	48.69	2.88	7.1e-05
Gly3	cognate	rpmA	AHKKAGGSTRNG	GGT	CGC	13	49.7	2.52	7.2e-05
Gly3	cognate	rpmB	SRVCQVTG	GGC	AAG	9	42.86	2.55	0.00038
Gly3	C0X	rpmC	MKAKG	GAG	CTG	5	30.76	2.79	0.038
Gly3	C0X	rpmG	AKGIREG	AAA	ATC	8	34.73	4.71	0.0053
Gly3	cognate	rpmI	PKIKTVRG	GGT	GCT	9	47.68	2.33	0.00023
Gly3	C0X	rpsC	GQKVHG	CCT	AAT	7	31.36	2.82	0.0045
Gly3	C0X	rpsE	AHIEKG	CAA	GCT	7	33.14	4.84	0.0019
Gly3	C0X	rpsS	PRSLKKGPG	TTT	ATT	10	35.72	2.18	0.0075
Gly3	cognate	secE	SANTEAQGSGRG	GGC	CTG	13	65.37	2.14	3.6e-06
Gly3	C0X	ubiH	SVIIG	GTC	GGT	6	31.98	2.55	0.025
Gly3	C0X	uspB	MISTG	GTC	GCA	5	31.13	1.78	0.023
Gly3	C0X	yafC	MKATSG	GAA	GAA	6	31.97	3.16	0.03
Gly3	cognate	ybjC	MRAIG	GGT	AAA	5	32.63	0.8	0.0038
Gly3	C0X	yghB	MAVIQG	GAT	ATC	6	42.48	3.25	0.0027
His	cognate	arsC	SNITIYH	CAC	AAC	8	33.39	3.49	0.012
His	cognate	atpB	ASENMTPQDYIGH	CAC	CAC	14	37.61	2.49	0.0029
His	C0X	azuC	MKLRKIH	CTG	AAA	7	35.08	2.14	0.0046
His	cognate	bssS	MEKNNEVIQTH	CAT	CCG	11	53.79	2.06	2.5e-05
His	cognate	chaA	SNAQEAVKTRH	CAC	AAG	12	56.44	1.26	6.5e-05
His	cognate	clpP	SYSGERDNFAPH	CAT	ATG	13	48.08	3.76	4.2e-05
His	cognate	cohE	MKTIH	CAT	GAC	5	32.55	2.63	0.0068
His	C0X	csrA	MLILTH	CGT	CGA	6	40.93	2.04	0.00046
His	cognate	cyoC	ATDTLTH	CAC	GCG	8	32.37	2.96	0.0088
His	cognate	cyoC	ATDTLTHATAH	CAC	GCG	12	58.1	1.82	1.7e-05
His	cognate	cyoC	ATDTLTHATAHAH	CAC	GAA	14	80.43	0.63	1.4e-07
His	cognate	folE	PSLSKEAALVH	CAT	GAA	12	30.45	2.37	0.043
His	cognate	galT	TQFNPVDHPH	CAT	CGC	11	36.81	1.2	0.0017
His	cognate	gatZ	MKTLIARH	CAT	AAA	8	50.15	2.04	7.9e-05
His	cognate	guaA	MTENIH	CAT	AAG	6	31.07	2.67	0.014
His	C0X	higA	MIAIAH	GAC	ATC	6	41.16	2.54	0.00021
His	cognate	katE	SQHNEKNPH	CAT	CAG	10	32.42	1.63	0.023
His	cognate	katG	STSDDIH	CAT	AAC	8	34.05	4.13	0.003
His	C0X	lacZ	MTMITH	GAT	TCA	6	34.32	4.65	0.0041
His	C0X	lpp	MKATKLH	GTA	CTG	7	41.89	3.21	0.00059
His	C0X	mdh	MKVAVLH	GGC	GCT	7	32.33	2.87	0.0053
His	cognate	metK	AKHLFTSESVSEGH	CAT	CCT	15	82.04	2.15	9.5e-08
His	C0X	mlaE	LLNALH	GCG	TCG	7	42.24	2.31	0.00085
His	cognate	moaC	SQLTHINAAGEAH	CAC	ATG	14	75.39	1.92	2.7e-07
His	C0X	mtn	MKIGIIH	GGT	GCA	7	31.46	2.83	0.0068
His	cognate	nfuA	IRISDAAQAH	CAC	TTT	11	43.85	1.98	0.00035
His	cognate	nfuA	MIRISDAAQAH	CAC	TTT	11	52.81	1.21	9.9e-05
His	cognate	nlpA	MKLTTH	CAT	CAT	6	35.56	1.72	0.0047
His	cognate	nuoA	SMSTSTEVIAH	CAT	CAC	12	71	2.34	1.6e-06
His	C0X	ompC	MKVKVH	CTG	TCC	6	35.99	2.92	0.0021
His	C0X	ompX	MKKIH	GCA	TGT	5	30.66	3.71	0.011
His	cognate	pepN	TQQPQAKYRH	CAC	GAT	11	35.45	2.37	0.0092
His	cognate	ppsR	MDNAVDRH	CAC	GTT	8	51.92	0.95	6.3e-05
His	cognate	rcsB	MNNMNVIIADDH	CAT	CCG	12	30.34	2.64	0.0025
His	cognate	rodZ	MNTEATH	CAC	GAC	7	44.49	2.4	0.00029
His	C0X	rplC	MIGLVH	GGT	AAA	6	34.27	2.63	0.0018
His	cognate	rplU	MYAVFQSGGKQH	CAC	CGA	12	73.69	2.54	9.1e-07
His	C0X	rplV	METIAH	AAA	CAT	6	30.29	1.85	0.012
His	cognate	rplV	METIAKH	CAT	CGC	7	36.9	1.57	0.0041
His	cognate	rpoS	SQNTLKVH	CAT	GAT	9	37.99	2.17	0.012
His	C0X	rpsL	ATVNQLVRH	AAA	CCA	10	60.01	1.93	5.7e-05
His	cognate	rpsM	ARIAGINIPDH	CAT	AAG	12	55.71	2.23	6.3e-05
His	C-1X	rpsM	ARIAGINIPNH	CAT	AAG	12	30.89	1.51	0.011
His	C0X	rspA	MKIVKAH	GAA	GTT	7	35.14	3.43	0.0023
His	cognate	srlA	MIETITH	CAT	GGT	7	42.02	3.39	0.00091
His	C-2X	tabA	IIGTIH	CAT	AAT	7	31.96	1.35	0.017
His	C-2X	tabA	MIIGIIH	CAT	AAT	7	36.88	2.87	0.0023
His	cognate	tabA	MIIGNIH	CAT	AAT	7	42.87	2.42	0.00064
His	C-2X	tabA	MIIGSIH	CAT	AAT	7	31.12	2.96	0.019
His	cognate	thrS	PVITLPDGSQRH	CAT	TAC	13	36.1	2.23	0.0029
His	cognate	trxA	SDKIIH	CAC	CTG	7	32.95	2.1	0.0072
His	cognate	tufA	SKEKFERTKPH	CAC	GTT	12	43.39	1.27	0.00067
His	cognate	udp	SKSDVFH	CAT	CTC	8	31.9	2.11	0.013
His	cognate	ung	ANELTWH	CAT	GAC	8	38.52	3	0.0017
His	C0X	wcaE	LLSIH	ATC	ACT	6	30.7	1.62	0.0094
His	cognate	wzzB	MRVENNNVSGQNH	CAT	GAC	13	75.96	2.22	1.6e-07
His	cognate	yabI	MQALLEH	CAC	TTT	7	49.41	2.64	0.00024
His	cognate	yaeR	MLGLKQVH	CAC	CAT	8	52.14	1.38	8.2e-05
His	cognate	yccA	MDRIVSSSH	CAT	GAC	9	45.95	1.72	0.0002
His	cognate	yddM	MKMANH	CAT	CCC	6	31.35	3.76	0.0038
His	C0X	ydfG	MIVLVH	ACT	GGA	6	42.74	3.42	5.3e-05
His	cognate	ydhR	ATLLQLH	CAT	TTT	8	44.29	2.99	0.00022
His	cognate	yeaG	MNIFDH	CAC	TAT	6	39.46	3.06	0.0013
His	C0X	yeeR	LQIVGALH	ATC	CTG	9	34.22	4.07	0.01
His	cognate	yejG	TSLQLSIVH	CAT	CGA	10	60.36	1.98	1.1e-05
His	cognate	yfeX	SQVQSGILPEH	CAT	TGC	12	34.74	0.36	0.018
His	C0X	yfhL	ALLITH	AAA	AAA	7	33.3	2.46	0.0014
His	cognate	ygaP	ALTTISPH	CAT	GAT	9	41.86	2.61	0.00084
His	C0X	ygfF	AIALH	GTG	ACT	6	30.53	2.28	0.0049
His	cognate	yihA	TNLNYQQTH	CAT	TTT	10	50.76	0.91	9.4e-05
His	C0X	ynaJ	IMAKLH	AAG	TCA	7	35.39	4.27	0.0011
His	cognate	yqjD	SKEHTTEH	CAT	CTG	9	45.24	1.89	0.00033
His	C0X	ytfL	LNSIH	TTA	GTC	6	30.86	2.95	0.015
Ile1	C0X	coaD	MQKRAII	TAT	CCG	7	30.33	1.99	0.022
Ile1	cognate	evgA	NAIII	ATT	GAT	6	31.72	2.19	0.038
Ile1	cognate	ompA	MKKTAI	ATC	GCG	6	32.27	3.15	0.023
Ile1	cognate	potB	MIVTI	ATT	GTC	5	30.62	1.91	0.025
Ile1	C0X	pspC	MAGII	AAT	CTC	5	33.22	2.35	0.0061
Ile1	C0X	rplJ	ALNLQDI	AAA	CAA	8	40.84	2.74	0.002
Ile1	cognate	rplL	SITKDQII	ATT	GAA	9	42.7	2.3	0.0044
Ile1	cognate	rpsH	SMQDPI	ATC	GCG	7	35.32	3.8	0.0051
Ile1	cognate	tabA	MIIGNI	ATT	CAT	6	40.28	3.26	0.0073
Ile1	cognate	ygaP	ALTTI	ATT	TCG	6	30.18	1.52	0.026
Ile2	cognate	ihfB	TKSELI	ATA	GAA	7	39.12	3.89	0.0027
Ile2	C0X	lpp	MKATI	AAA	CTG	5	31.24	2.43	0.043
Ile2	C0X	thrS	PVITI	CTT	CCT	6	30.22	2.14	0.019
Ile2	cognate	yshB	MLESI	ATA	ATT	5	35.85	3.51	0.0063
Leu1	cognate	lpp	MKATKL	CTG	GTA	6	41.67	3.64	0.0026
Leu1	C-1X	lpp	MKATSL	CTG	GTA	6	35.5	2.92	0.031
Leu1	C-1X	lpp	MKATTL	CTG	GTA	6	38.78	3.13	0.018
Leu1	cognate	ompC	MKVKVL	CTG	TCC	6	37.06	2.93	0.0029
Leu1	cognate	ppsA	SNNGSSPL	CTG	GTG	9	31.88	2.08	0.0057
Leu1	C0X	rpmG	AKGIL	CGT	GAG	6	31.39	2.53	0.041
Leu1	C0X	rpmG	AKGIREL	AAA	ATC	8	36.85	1.18	0.0026
Leu1	cognate	secE	SANTEAQGSGRGL	CTG	GAA	14	54.68	1.82	6.9e-05
Leu1	cognate	tsf	AEITASL	CTG	GTA	8	36.69	2.56	0.0046
Leu1	C0X	ugpC	MAGLKL	TTA	CAG	6	31.63	3.27	0.033
Leu1	C0X	xanP	SVSTLL	GAG	TCA	7	30.63	2.24	0.0055
Leu2	cognate	apt	TATAQQLEYL	CTC	AAA	11	44.72	1.66	0.00039
Leu2	C0X	bcsA	SILTL	CGG	TGG	6	31.42	1.79	0.015
Leu2	C0X	citA	MLQLNL	GAG	AAT	6	32.02	2.94	0.024
Leu2	cognate	crp	VLGKPQTDPTL	CTC	GAA	12	46.78	2.23	0.0002
Leu2	cognate	ghxP	STPSARTGGSL	CTC	GAC	12	63.84	1.97	1.3e-05
Leu2	cognate	mdh	MKVAVL	CTC	GGC	6	43.16	2.74	0.0019
Leu2	cognate	rplI	MQVILL	CTT	GAT	6	30.66	1.47	0.048
Leu2	cognate	rplS	SNIIKQL	CTT	GAA	8	31.8	3	0.015
Leu2	C0X	rpmF	AVQQNL	AAA	CCA	7	31.59	3.32	0.014
Leu2	C0X	rpmG	AKGIREL	AAA	ATC	8	31.77	2.56	0.012
Leu2	cognate	rpsA	TESFAQL	CTC	TTT	8	31.48	2.32	0.018
Leu2	cognate	rpsB	ATVSMRDML	CTC	AAG	10	34.65	1.43	0.015
Leu2	cognate	thrS	PVITL	CTT	CCT	6	30.85	1.97	0.017
Leu2	cognate	ydhR	ATLLQL	CTT	CAT	7	46.71	2.59	0.00097
Leu2	C0X	yiaN	AVLIL	TTT	CTG	6	30.98	2.37	0.025
Leu2	cognate	zapD	MQTQVL	CTT	TTT	6	38.42	3.64	0.0072
Leu3	cognate	lpp	MKATKL	CTG	GTA	6	34.28	3.03	0.017
Leu3	cognate	ompC	MKVKVL	CTG	TCC	6	36.83	3.29	0.0031
Leu3	C0X	pspC	MAGINL	CTC	AAT	6	30.61	2.94	0.04
Leu3	C0X	rplE	AKLHDL	TAC	TAC	7	35.73	3.04	0.0045
Leu3	cognate	rplS	SNIIKQL	CTT	GAA	8	35.22	3.67	0.0066
Leu3	C0X	rpmG	AKGIL	CGT	GAG	6	30.97	2.53	0.045
Leu3	cognate	secE	SANTEAQGSGRGL	CTG	GAA	14	38.52	1.66	0.0082
Leu3	cognate	thrS	PVITL	CTT	CCT	6	30.88	1.8	0.017
Leu3	cognate	ydhR	ATLLQL	CTT	CAT	7	34.19	2.59	0.017
Leu3	cognate	yobA	ASTARSL	CTT	CGC	8	30.57	1.34	0.011
Leu3	cognate	zapD	MQTQVL	CTT	TTT	6	36.03	3.25	0.012
Leu4	cognate	def	SVLQVL	TTA	CAT	7	30.61	3.02	0.04
Leu4	C0X	fldA	AITGIL	TTT	TTC	7	34.94	1.4	0.02
Leu4	C0X	flk	MIQPL	ATT	TCC	5	43.58	2.75	0.0027
Leu4	cognate	gnsB	MNIENL	TTA	AAA	6	43.23	2.93	0.0016
Leu4	C0X	rplP	MLQPL	AAG	CGT	5	43.58	2.75	0.0013
Leu4	C0X	rpmG	AKGIREL	AAA	ATC	8	39.26	1.87	0.0027
Leu4	cognate	rpoS	SQNTLKVHDL	TTA	AAT	11	48.91	1.33	0.00018
Leu4	cognate	stpA	SVMLQSL	TTA	AAT	8	41.37	3.02	0.0046
Leu4	C-3X	stpA	SVMMQSL	TTA	AAT	8	30.6	4.18	0.038
Leu4	cognate	ycfP	MIIYL	TTA	CAC	5	30.12	2.79	0.016
Leu4	cognate	yecA	MKTGPL	TTA	AAC	6	32.35	3.21	0.021
Leu5	C0X	cyoD	SHSTDL	CAC	AGC	7	38.65	0.2	0.0011
Leu5	C0X	cyoD	SHSTDHSGASL	CAT	GGC	12	49.17	0.22	0.00015
Leu5	C0X	flk	MIQPL	ATT	TCC	5	43.44	0.47	0.0055
Leu5	C0X	frwA	ALIVL	GAA	TTT	6	31.51	0.44	0.022
Leu5	cognate	glpF	SQTSTL	TTG	AAA	7	43.81	0.31	0.00011
Leu5	cognate	groS	MNIRPL	TTG	CAT	6	47.28	0.71	0.00027
Leu5	cognate	mepS	VKSQPIL	TTG	AGA	8	35	1.12	0.0028
Leu5	cognate	nrfE	MLTPL	TTG	ACG	5	33.75	0.03	0.016
Leu5	cognate	pgm	AIHNRAGQPAQQSDL	TTG	ATT	16	60.76	0.32	3.9e-06
Leu5	cognate	prfC	TLSPYL	TTG	CAA	7	34.13	1.06	0.0099
Leu5	C0X	pspC	MAGIL	AAT	CTC	5	32.29	0.77	0.01
Leu5	C0X	rplC	MIGLVL	GGT	AAA	6	33.22	1.15	0.015
Leu5	cognate	rplD	MELVL	TTG	AAA	5	45.16	0.27	0.00053
Leu5	C0X	rplE	AKLHDL	TAC	TAC	7	30.65	0.47	0.013
Leu5	C0X	rplJ	ALNLQDL	AAA	CAA	8	45.33	0.45	0.00068
Leu5	C0X	rplP	MLQPL	AAG	CGT	5	43.44	0.47	0.0019
Leu5	C0X	rpoA	MQGSL	GTG	ACA	5	34.32	0.5	0.021
Leu5	C0X	sspA	MAVAL	GCC	AAC	5	31.83	0.4	0.012
Leu5	cognate	tyrS	ASSNL	TTG	ATT	6	35.25	0.79	0.0063
Leu5	C0X	yahI	MKELVL	GTC	GTT	6	37.34	1.52	0.0032
Leu5	cognate	ybjG	MLENL	TTG	AAT	5	33.97	0.46	0.031
Leu5	C0X	ygiB	MKRTKSL	ATA	CGC	7	34.48	0.29	0.038
Leu5	C0X	ytfH	SQVSLSL	CAA	CAA	8	43.94	0.18	0.00031
Lys	cognate	acpP	STIEERVK	AAG	AAA	9	47.49	1.11	0.00041
Lys	cognate	ahpC	SLINTK	AAA	ATT	7	35.68	2.16	0.0076
Lys	cognate	dksA	MQEGQNRK	AAA	ACA	8	38.8	1.94	0.0071
Lys	cognate	lpp	MKATK	AAA	CTG	5	32.98	2.9	0.03
Lys	cognate	osmB	MFVTSK	AAA	AAA	6	31.96	2.94	0.0068
Lys	cognate	pal	MQLNK	AAA	GTG	5	32.11	2.33	0.018
Lys	C0X	pspC	MAGINLK	AAT	AAA	7	41.55	2.77	0.0051
Lys	C0X	rplC	MIGLVK	GGT	AAA	6	32.54	3.42	0.014
Lys	cognate	rplC	MIGLVGK	AAA	AAA	7	34.33	3.21	0.007
Lys	cognate	rplI	MQVILLDK	AAA	GTA	8	34.08	1.35	0.041
Lys	cognate	rplJ	ALNLQDK	AAA	CAA	8	58.3	4.18	2.2e-05
Lys	C-1X	rplJ	ALNLQGK	AAA	CAA	8	31.98	2.78	0.016
Lys	C-1X	rplJ	ALNLQNK	AAA	CAA	8	37	3.2	0.0035
Lys	cognate	rplO	MRLNTLSPAEGSK	AAA	AAG	13	66.48	3.81	1.2e-06
Lys	C-3X	rplO	MRLNTLSPASGSK	AAA	AAG	13	38.75	2.79	0.00057
Lys	cognate	rplS	SNIIK	AAG	CAA	6	41.04	1.08	0.0051
Lys	C-3X	rplS	STIIK	AAG	CAA	6	37.47	1.83	0.013
Lys	cognate	rpmF	AVQQNK	AAA	CCA	7	35.17	4.02	0.0053
Lys	cognate	rpmF	AVQQNKPTRSK	AAA	CGT	12	38.84	2.08	0.0052
Lys	C0X	selB	MIIAK	ACT	GCC	5	33.48	3.36	0.037
Lys	C0X	ydhR	ATLLK	CAA	CTT	6	34.18	2.36	0.024
Lys	C0X	ygbN	STITK	TTG	TTA	6	40.49	2.18	0.0013
Phe	cognate	hfq	AKGQSLQDPF	TTC	CTG	11	40.04	3.4	0.0098
Phe	cognate	nsrR	MQLTSF	TTC	ACT	6	39.35	2.01	0.0042
Phe	cognate	rpsU	PVIKVRENEPF	TTC	GAC	12	39.25	1.26	0.00071
Phe	C0X	yafC	MKATSEF	GAA	CTC	7	30.08	3.09	0.026
Phe	cognate	ydcF	MNITPF	TTT	CCG	6	30.5	2.8	0.032
Phe	cognate	yfbV	STPDNRSVNF	TTT	TTT	11	34.05	1.4	0.016
Pro1	C0X	arsB	MLLAGAP	ATC	TTT	7	35.41	2.86	0.0049
Pro1	cognate	bcp	MNPLKAGDIAP	CCG	AAA	11	38.32	2.08	0.0099
Pro1	cognate	flgD	SIAVTTTDP	CCG	ACA	10	34.67	2.93	0.0013
Pro1	cognate	fucU	MLKTISP	CCG	TTA	7	34.17	2.95	0.013
Pro1	cognate	grpE	SSKEQKTPEGQAP	CCG	GAA	14	45.31	0.93	8.9e-05
Pro1	cognate	gss	SKGTTSQDAP	CCG	TTC	11	43.27	1.92	0.00041
Pro1	C0X	hemD	SILVP	ACC	CGC	6	32.25	2.2	0.0069
Pro1	cognate	hfq	AKGQSLQDP	CCG	TTC	10	49.94	2.49	0.00021
Pro1	C-1X	hfq	AKGQSLQNP	CCG	TTC	10	42.57	0.97	0.0031
Pro1	cognate	hscA	ALLQISEPGLSAAP	CCG	CAT	15	65.39	2.17	2.7e-06
Pro1	C0X	iscA	SITLSP	GAC	AGT	7	31.14	2.4	0.035
Pro1	cognate	ppa	SLLNVPAGKDLP	CCG	GAA	13	40.75	2.23	0.00033
Pro1	cognate	ribE	MNIIEANVATP	CCG	GAC	11	42.92	1.91	0.00029
Pro1	cognate	ridA	SKTIATENAP	CCG	GCA	11	53.78	1.22	0.00013
Pro1	cognate	rpmB	SRVCQVTGKRP	CCG	GTG	12	30.35	0.02	0.0051
Pro1	cognate	rpmE	MKKDIHP	CCG	AAA	7	42.11	2.04	0.0024
Pro1	C0X	rpsC	GQKVHP	CCT	AAT	7	30.3	3.34	0.017
Pro1	C0X	rpsS	PRSLKKGP	CCT	TTT	9	33.54	1.48	0.0034
Pro1	cognate	rpsU	PVIKVRENEP	CCG	TTC	11	49.47	1.31	3.7e-05
Pro1	C0X	rsfS	MQGKALQDP	TTT	GTT	9	31.22	4.22	0.047
Pro1	cognate	sufD	MAGLP	CCG	AAC	5	31.36	0.51	0.0078
Pro1	cognate	ydcF	MNITP	CCG	TTT	5	32.09	2.29	0.02
Pro1	C0X	yejB	MGAYP	CTG	ATT	5	30.41	1.86	0.0021
Pro1	C0X	yffR	MKVLGP	AAT	ATT	6	32	2.67	0.012
Pro1	cognate	ygaP	ALTTISP	CCG	CAT	8	38.09	2.7	0.0062
Pro2	cognate	arsR	SFLLP	CCC	ATC	6	31.93	2.19	0.011
Pro2	cognate	bax	MILTP	CCC	ATA	5	31.98	2.73	0.007
Pro2	cognate	clpP	SYSGERDNFAP	CCC	CAT	12	45.75	2.06	5.5e-05
Pro2	cognate	flk	IQPISGPP	CCT	CCT	9	45.34	3.61	0.0001
Pro2	C0X	hdeA	MKKVLGP	GTT	ATT	7	30.01	2.9	0.022
Pro2	cognate	infC	MKGGKRVQTARP	CCT	AAC	12	31.15	0.03	0.0029
Pro2	cognate	lldR	MIVLP	CCC	AGA	5	32.17	2.74	0.0034
Pro2	cognate	rimM	SKQLTAQAP	CCT	GTT	10	33.68	1.52	0.023
Pro2	cognate	rplF	SRVAKAPVVVP	CCT	GCC	12	49.78	2.2	4.5e-05
Pro2	cognate	rpsS	PRSLKKGP	CCT	TTT	9	43.46	2.57	0.00044
Pro2	C0X	yaeR	MLGLKP	CAG	GTT	6	30.7	3.7	0.027
Pro2	cognate	ygfZ	AFTPFPP	CCC	CGT	8	42.58	2.58	0.0019
Pro2	C0X	yhhL	MLINIGP	CGT	TTG	7	33.77	2.72	0.0099
Pro3	cognate	galT	TQFNPVDHP	CCA	CAT	10	32.91	1.09	0.0092
Pro3	cognate	hfq	AKGQSLQDP	CCG	TTC	10	49.65	1.52	0.00021
Pro3	C-1X	hfq	AKGQSLQNP	CCG	TTC	10	36.72	0.87	0.0072
Pro3	C0X	rcsA	STIIMP	GAT	TTA	7	30.65	2.15	0.036
Pro3	cognate	ridA	SKTIATENAP	CCG	GCA	11	36.15	1.94	0.004
Pro3	cognate	rplF	SRVAKAPVVVP	CCT	GCC	12	44.68	2.03	0.00014
Pro3	cognate	rpmE	MKKDIHP	CCG	AAA	7	39.43	2.88	0.0019
Pro3	cognate	rpmF	AVQQNKP	CCA	ACC	8	30.01	1.99	0.015
Pro3	cognate	rpsS	PRSLKKGP	CCT	TTT	9	34.07	1.78	0.0075
Pro3	cognate	rpsU	PVIKVRENEP	CCG	TTC	11	62.86	1.78	2.2e-06
Ser1	C0X	csrA	MLILS	ACT	CGT	5	30.67	2.34	0.014
Ser1	C0X	iscA	SITLS	AGC	GAC	6	30.03	2.58	0.012
Ser1	C0X	rplE	AKLHDS	TAC	TAC	7	33.34	4.34	0.0063
Ser1	C0X	rplP	MLQPS	AAG	CGT	5	33.34	2.07	0.024
Ser1	C0X	rpmG	AKGIRES	AAA	ATC	8	33.71	3	0.0049
Ser1	C0X	rpsE	AHIES	AAA	CAA	6	31.19	2.19	0.0074
Ser1	cognate	yaaA	MLILIS	TCA	CCT	6	30.16	4.17	0.004
Ser1	C0X	yeeR	LQIVS	GGC	GCG	6	31.74	2.63	0.044
Ser1	C0X	ymfR	IMLILS	GCG	CCT	7	30.16	4.17	0.025
Ser1	C0X	ytjC	MLQVS	TAC	CTA	5	32.21	2.54	0.041
Ser2	C0X	rpmF	AVQQNKPTRS	TCC	AAA	11	33.24	0.01	0.017
Ser2	C0X	tauC	MSVLINS	GAA	AAA	7	41	4.56	0.0032
Ser2	cognate	ygaP	ALTTIS	TCG	CCG	7	32.68	0.03	0.0053
Ser3	C0X	csrA	MLILTS	CGT	CGA	6	35.85	0.57	0.009
Ser3	cognate	hscA	ALLQIS	AGT	GAA	7	36.26	2.64	0.015
Ser3	cognate	luxS	PLLDS	AGC	TTC	6	30.86	2.65	0.012
Ser3	cognate	osmB	MFVTS	AGC	AAA	5	30.97	2.21	0.024
Ser3	cognate	pgm	AIHNRAGQPAQQS	AGT	GAT	14	36.57	2.3	0.017
Ser3	cognate	pheS	SHLAELVAS	AGT	GCG	10	44.15	4.48	0.00027
Ser3	C0X	rplE	AKLHDS	TAC	TAC	7	37.52	2.61	0.0028
Ser3	C0X	rplJ	ALNLQDS	AAA	CAA	8	49.57	2.83	0.00026
Ser3	C0X	rpmC	MKAKELRES	AAG	AGC	9	34.63	2.1	0.016
Ser3	cognate	rpmD	AKTIKITQTRS	AGT	GCA	12	36.14	1.83	0.0023
Ser3	C0X	rpmG	AKGIRES	AAA	ATC	8	32.21	2.64	0.0082
Ser3	C0X	rpsE	AHIES	AAA	CAA	6	31.57	1.52	0.0068
Ser3	cognate	sdaC	METTQTS	AGC	ACG	7	34.4	3.18	0.0035
Ser3	cognate	yheO	SRSLLTNETS	AGT	GAG	11	53.22	2.02	0.00011
Ser3	cognate	ynfB	MKITLS	AGC	AAA	6	36.15	3.15	0.017
Ser3	cognate	yrbL	MIRLSEQS	AGT	CCC	8	44.57	1.68	0.00041
Ser5	C0X	acpS	AILGS	TTA	GGC	6	33.29	1.7	0.015
Ser5	cognate	atpA	MQLNS	TCC	ACC	5	31.02	2.75	0.042
Ser5	C0X	dnaK	MGKIIGS	ATC	GAC	7	33.43	3.77	0.029
Ser5	cognate	glpG	MLMITS	TCT	TTT	6	42.88	3.04	0.00066
Ser5	cognate	pyrF	TLTASSSS	TCC	CGC	9	41.71	3.45	0.0014
Ser5	cognate	pyrF	TLTASSSSRAVTNS	TCT	CCT	15	30.64	1.64	0.014
Ser5	C0X	relA	MVAVRS	AGT	GCA	6	30.44	3.41	0.038
Ser5	cognate	rplO	MRLNTLSPAEGS	TCC	AAA	12	66	2.63	6.5e-06
Ser5	C0X	rplP	MLQPS	AAG	CGT	5	44.15	2.55	0.002
Ser5	cognate	rpmA	AHKKAGGS	TCC	ACA	9	37.82	3.48	0.00084
Ser5	cognate	rpmF	AVQQNKPTRS	TCC	AAA	11	49.6	2.4	3e-05
Ser5	cognate	rpmF	MAVQQNKPTRS	TCC	AAA	11	37.95	2.58	0.0004
Ser5	C0X	rpmG	AKGIRES	AAA	ATC	8	34.04	3	0.0059
Ser5	cognate	rpmJ	MKVRAS	TCC	GTC	6	36.49	2.49	0.011
Ser5	C0X	rpsE	AHIES	AAA	CAA	6	31.3	2.03	0.0072
Ser5	C0X	rpsU	PVIKS	GTA	CGT	6	30.73	2.36	0.013
Ser5	C0X	tabA	MIIGS	AAT	ATT	5	30.83	2.22	0.03
Ser5	C0X	yiaN	AVLIS	TTT	CTG	6	31.03	3.22	0.037
Thr1	cognate	ahpC	SLINT	ACC	AAA	6	31.92	2.35	0.034
Thr1	cognate	crp	VLGKPQTDPT	ACT	CTC	11	51.9	1.98	0.00011
Thr1	cognate	dinI	MRIEVT	ACC	ATA	6	30.22	2.15	0.02
Thr1	C0X	flc	LQLLLT	GCA	GTT	7	42.71	3.65	0.0012
Thr1	cognate	grcA	MITGIQIT	ACT	AAA	8	41.18	4.14	0.0022
Thr1	cognate	higB	MHLIT	ACT	CAA	5	30.9	3.11	0.0064
Thr1	cognate	hldD	MIIVT	ACC	GGC	5	30.52	2.07	0.026
Thr1	C0X	lpp	MKATT	AAA	CTG	5	30.76	2.54	0.044
Thr1	cognate	minD	ARIIVVT	ACT	TCG	8	30.25	4.31	0.0058
Thr1	C0X	mtn	MKIGIT	ATT	GGT	6	41.91	3.14	0.0037
Thr1	C0X	rlmH	MKLQLT	GTC	GCC	6	33.41	3.03	0.021
Thr1	cognate	rpmD	AKTIKIT	ACT	CAA	8	44.86	2.63	0.00045
Thr1	C0X	rpmG	AKGIT	CGT	GAG	6	31.46	2.94	0.049
Thr1	C0X	rpmG	AKGIRET	AAA	ATC	8	35.71	2.72	0.0015
Thr1	C0X	tufA	SKEKFERT	ACA	AAA	9	35.67	1.73	0.012
Thr1	cognate	yhcN	MKIKTT	ACT	GTT	6	40.69	2.33	0.004
Thr2	C0X	dcuA	MLVVT	GAA	CTC	5	31.49	2.62	0.017
Thr2	C0X	grcA	MITGIQIT	ACT	AAA	8	44.81	3.27	0.0012
Thr2	C0X	hldD	MIIVT	ACC	GGC	5	30.65	2.4	0.025
Thr2	cognate	ridA	SKTIAT	ACG	GAA	7	43.91	2.57	0.00051
Thr2	C0X	rplB	MAVVT	AAA	TGT	5	31.28	1.52	0.027
Thr3	C0X	artP	SIQLT	AAC	GGC	6	30.74	1.13	0.044
Thr3	cognate	crp	VLGKPQTDPT	ACT	CTC	11	49.04	2.42	7.8e-05
Thr3	cognate	grcA	MITGIQIT	ACT	AAA	8	53.49	3.54	6.9e-05
Thr3	cognate	higB	MHLIT	ACT	CAA	5	31.14	2.81	0.0055
Thr3	cognate	minD	ARIIVVT	ACT	TCG	8	38.57	3.57	0.0019
Thr3	C0X	mtn	MKIGIT	ATT	GGT	6	43.5	3.68	0.0025
Thr3	C0X	ridA	SKTIAT	ACG	GAA	7	31.4	2.72	0.0092
Thr3	C0X	rplP	MLQPT	AAG	CGT	5	42.94	2.03	0.0022
Thr3	C0X	rpmG	AKGIT	CGT	GAG	6	31.52	2.06	0.044
Thr3	C0X	rpoA	MQGSVT	ACA	GAG	6	32.45	2.17	0.031
Thr3	C0X	rpsE	AHIET	AAA	CAA	6	30.9	1.49	0.0058
Thr3	C0X	rpsO	SLSTEAT	ACA	GCT	8	40.11	3.22	0.0034
Thr3	cognate	tig	MQVSVETT	ACT	CAA	8	37.24	3.53	0.001
Thr3	C0X	tpx	SQTVHFQGNPVT	ACA	GTC	13	41.91	1.7	0.00049
Thr3	C0X	tufA	SKEKFERT	ACA	AAA	9	40.84	0.95	0.0058
Thr3	cognate	yhcN	MKIKTT	ACT	GTT	6	41.98	0.91	0.003
Thr4	cognate	crp	VLGKPQTDPT	ACT	CTC	11	48.47	1.9	9.1e-05
Thr4	cognate	csrA	MLILT	ACT	CGT	5	30.93	2.82	0.011
Thr4	C0X	dcuA	MLVVT	GAA	CTC	5	31.23	2.62	0.017
Thr4	cognate	fabA	VDKRESYT	ACA	AAA	9	30.44	1.54	0.046
Thr4	C0X	flc	LQLLLT	GCA	GTT	7	30.51	3.79	0.02
Thr4	C0X	grcA	MITGIT	CAG	ATT	6	33.67	2.68	0.017
Thr4	cognate	grcA	MITGIQIT	ACT	AAA	8	44.11	3.43	0.001
Thr4	C0X	mtn	MKIGIT	ATT	GGT	6	43.4	3.41	0.0026
Thr4	C0X	rplB	MAVVT	AAA	TGT	5	31.34	4.06	0.026
Thr4	cognate	rpmA	AHKKAGGST	ACA	CGT	10	54.1	3.86	2.5e-05
Thr4	cognate	rpmD	AKTIKIT	ACT	CAA	8	45.31	4.75	0.0004
Thr4	C0X	rpmG	AKGIRET	AAA	ATC	8	31.04	2.48	0.0081
Thr4	C0X	rpsE	AHIET	AAA	CAA	6	31.13	1.82	0.0055
Thr4	C0X	rpsE	AHIEKT	CAA	GCT	7	36.21	2.78	0.0026
Thr4	cognate	rpsO	SLSTEAT	ACA	GCT	8	33.03	3.08	0.018
Thr4	cognate	tufA	SKEKFERT	ACA	AAA	9	48.08	1.99	0.00032
Thr4	cognate	yhcN	MKIKTT	ACT	GTT	6	31.92	3.04	0.03
Trp	cognate	ghxP	STPSARTGGSLDAW	TGG	TTT	15	85.07	0.32	6.7e-08
Trp	C0X	rimI	NTISSW	CTC	GAA	7	33.4	0.35	0.0055
Trp	C0X	rplE	AKLHDW	TAC	TAC	7	31.72	0.12	0.0012
Trp	C0X	rpsO	SLSTW	GAA	GCA	6	36.27	0.19	0.0059
Trp	cognate	tatA	GGISIW	TGG	CAG	7	37.56	0.13	0.0089
Trp	C0X	waaL	MLTSW	TTT	AAA	5	32.05	0.43	0.02
Trp	cognate	yeaQ	GILSW	TGG	ATT	6	40.95	0.68	0.0028
Trp	C0X	yfcI	TISTW	ACT	TCC	6	33.99	0.03	0.011
Tyr	cognate	rplE	AKLHDY	TAC	TAC	7	31.18	1.89	0.0052
Tyr	cognate	rplE	AKLHDYY	TAC	AAA	8	30.49	3.12	0.0044
Tyr	cognate	rplK	AKKVQAY	TAT	GTC	8	32.83	2.57	0.0066
Tyr	C0X	rpmA	AHKKAGGSTRY	AAC	GGT	12	40.82	0.72	0.00042
Tyr	cognate	trpB	TTLLNPY	TAT	TTT	8	33.3	2.95	0.02
Tyr	cognate	yaiE	MLQSNEY	TAC	TTT	7	30.35	2.92	0.014
Val1	cognate	cyoD	SHSTDHSGASHGSV	GTA	AAA	15	32.24	2.42	0.0083
Val1	cognate	frdD	MINPNPKRSDEPV	GTA	TTC	13	30.34	4.56	0.0056
Val1	cognate	lexA	MKALTARQQEV	GTG	TTT	11	42.33	4.38	0.00089
Val1	cognate	panE	MKITV	GTA	TTG	5	30.1	3.57	0.047
Val1	cognate	pnp	MLNPIV	GTT	CGT	6	32.78	4.73	0.01
Val1	cognate	prfB	MFEINPV	GTA	AAT	7	39.08	4.01	0.0017
Val1	C0X	rplA	AKLTV	AAG	CGC	6	30.04	3.22	0.043
Val1	cognate	rplC	MIGLV	GTC	GGT	5	30.39	2.76	0.0083
Val1	cognate	rplM	MKTFTAKPETV	GTA	AAA	11	35.27	2.77	0.021
Val1	C0X	rpmF	AVQQNV	AAA	CCA	7	41.28	2.53	0.001
Val1	cognate	rpoZ	ARVTVQDAV	GTA	GAG	10	37.54	1.29	0.0031
Val1	cognate	tig	MQVSV	GTT	GAA	5	44.59	2.66	0.0019
Val1	cognate	yneM	MLGNMNV	GTT	TTT	7	33.84	3.21	0.0048
Val2a	C0X	manX	TIAIVV	ATA	GGC	7	30.27	3.63	0.043
Val2a	cognate	rplF	SRVAKAPV	GTC	GTT	9	30.92	3.8	0.0019
Val2a	cognate	rpmJ	MKVRASV	GTC	AAG	7	31.2	2.82	0.025
Val2a	cognate	tig	MQVSV	GTT	GAA	5	44.54	1.01	0.0023
Val2a	cognate	upp	MKIVEV	GTC	AAA	6	36.59	3.54	0.0065
Val2a	cognate	yneM	MLGNMNV	GTT	TTT	7	34.12	2.36	0.0093
Val2b	C0X	fliC	AQVIV	AAT	ACC	6	30.71	2.24	0.042
Val2b	cognate	hchA	TVQTSKNPQV	GTC	GAT	11	47.75	1.54	0.00041
Val2b	cognate	hdeA	MKKVLGV	GTT	ATT	7	32.54	4.56	0.0056
Val2b	C0X	hemD	SILVV	ACC	CGC	6	31.55	2.01	0.023
Val2b	cognate	lipA	SKPIVMERGV	GTT	AAA	11	40.05	1.96	0.0016
Val2b	cognate	pdxJ	AELLLGV	GTC	AAC	8	31.59	3.72	0.024
Val2b	C0X	potB	MIVTV	ATT	GTC	5	30.62	2.45	0.024
Val2b	C0X	rplE	AKLHDV	TAC	TAC	7	34.89	3.1	0.0041
Val2b	cognate	rplF	SRVAKAPV	GTC	GTT	9	32.43	2.37	0.0041
Val2b	cognate	rplF	SRVAKAPVV	GTT	GTT	10	38.13	1.38	0.0043
Val2b	cognate	rplF	SRVAKAPVVV	GTT	CCT	11	43.19	0.83	0.00033
Val2b	cognate	rplJ	ALNLQDKQAIV	GTT	GCT	12	41.23	2.2	0.0026
Val2b	cognate	rplK	AKKVQAYV	GTC	AAG	9	40.55	2.94	0.0056
Val2b	C0X	rpmG	AKGIREV	AAA	ATC	8	30.87	2.26	0.024
Val2b	C0X	rpsE	AHIEKV	CAA	GCT	7	35.71	2.78	0.0027
Val2b	cognate	tig	MQVSV	GTT	GAA	5	44.71	2	0.0018
Val2b	cognate	tpx	SQTVHFQGNPV	GTT	ACA	12	48.13	4.61	3.5e-05
Val2b	C0X	tufA	SKEKV	TTT	GAA	6	30.09	2.53	0.045
Val2b	cognate	upp	MKIVEV	GTC	AAA	6	37.01	3.04	0.0066
Val2b	C0X	ykgO	MKVLNSV	CTG	CGT	7	39.23	2.98	0.0044
Cys	C0X	rpmA	AHKKAGGSTRC	AAC	GGT	12	46.82	2.7	0.00021
Cys	C0X	rpmG	AKGIRC	GAG	AAA	7	32.65	2.74	0.0078
Cys	cognate	zwf	AVTQTAQAC	TGT	GAC	10	38.38	2.31	0.0023
Cys	C0X	ypeA	MEIRVC	TTT	CGC	6	39.05	4.08	0.0022
Cys	cognate	ycfH	MFLVDSHC	TGC	CAT	8	32.6	1.99	0.0032
Cys	C0X	mdh	MKVAVC	CTC	GGC	6	32.94	4.18	0.0091
Cys	C0X	mdh	MKVAVLC	GGC	GCT	7	34.19	4.46	0.0054
Cys	C0X	rpmJ	MKVRASVC	AAG	AAA	8	32.9	2.27	0.0084
Cys	C0X	rpmJ	MKVRC	GCT	TCC	5	36.33	3.68	0.004
Cys	cognate	tsaD	MRVLGIETSC	TGC	GAT	10	35.55	1.64	0.0032
