# Supplementary material for: Quality control of protein synthesis in the early elongation stage
Source: Nat Commun. 2023 May 17;14:2704. doi: 10.1038/s41467-023-38077-5 (PMC10192219; doi:10.1038/s41467-023-38077-5)
Supplement: Supplementary file 5 — Supplementary Data 2 [file 41467_2023_38077_MOESM5_ESM.xlsx]

## Sheet: Supplementary Data 2
Supplementary Data2. GFP scores of highly expressed 678 ORFs and grouping of them based on pep-tRNA drop-off
gene	TPM	sequence in 3rd to 5th codons region	GFP score	group
lpp	59750.4	GCTACTAAA	4.63866	group1
yfiD	41616.5	ACAGGTATC	2.44779	group1
yneM	39437.2	GGTAATATG	2.31535	group1
rpmC	14860.1	GCAAAAGAG	2.5564	group1
ybfA	14757.1	CTCTACAGA	4.81021	group3
ompX	14597.8	AAAATTGCA	4.73438	group1
rpmF	13996.8	GTACAACAG	2.12429	group2
rpmG	13802	AAAGGTATT	4.08162	group1
rpsQ	13783.2	GATAAAATC	4.48713	group3
rpmA	12715.3	CATAAAAAG	3.82626	group2
rpmB	11690.2	CGAGTCTGC	2.90553	group2
rplT	10578.9	CGCGTAAAA	2.52878	group3
rpmI	8965.22	AAAATTAAG	4.7071	group2
yceD	8728.92	AAGGTAAAA	4.19361	group3
rplL	8692.44	ATCACTAAA	4.61884	group2
rplU	8362.58	GCGGTTTTC	2.85628	group1
slyB	7908.43	AAACGCGTA	4.71011	group3
rpsC	7753.82	CAGAAAGTA	4.40764	group2
rplS	7734.63	AACATTATT	4.68921	group1
cspA	7626.83	GGTAAAATG	2.32659	group3
rpsJ	7323.96	AACCAAAGA	4.84783	group3
rpmE	7007.06	AAAGATATT	4.47161	group2
infC	6961.25	GGCGGAAAA	2.66353	group2
rpsU	6822.49	GTAATTAAA	3.43874	group1
rplN	6636.65	CAAGAACAG	3.32824	group2
rplC	6522.29	GGTTTAGTC	2.53563	group1
secG	6172.49	GAAGCTCTT	3.09574	group3
rplJ	6155.22	TTAAATCTT	4.04576	group1
yfcZ	6062.68	AAATGTAGT	4.51415	group3
rpsT	6035.07	AATATCAAA	4.6639	group2
rpmJ	5991.82	GTTCGTGCT	2.87869	group1
rplW	5645.06	CGTGAAGAA	2.94636	group3
ompA	5589.15	AAGACAGCT	3.71418	group1
bssS	5107.13	AAAAATAAT	4.70051	group2
ymgG	5032.15	AAAAAAATA	4.7421	group3
rplM	5016.1	ACTTTTACA	3.64108	group2
rimM	4942.52	AAACAACTC	4.96678	group2
trmD	4801.11	ATTGGCATA	2.43444	group3
rpmH	4792.67	CGCACTTTT	4.92586	group3
tufB	4751.98	AAAGAAAAG	3.92859	group2
ymgD	4731.12	AAATTTGCT	4.89072	group3
rpsS	4682.77	CGTTCTCTC	2.36301	group2
tsf	4648.96	GAAATTACC	2.68483	group1
rplX	4562.03	GCGAAAATC	2.52389	group3
ompC	4546.96	GTTAAAGTA	3.2385	group1
rpsI	4492	GAAAATCAA	4.49879	group3
lpxC	4425.74	AAACAAAGG	4.07264	group1
rplB	4376.38	GTTGTTAAA	2.78445	group1
rpsP	4128.89	ACTATTCGT	4.12218	group2
rplO	4017.79	TTAAATACT	4.71132	group2
hns	4000.26	GAAGCACTT	2.66936	group3
rplD	3712.52	TTAGTATTG	2.51866	group1
ybhT	3520.04	GAGTTATTA	4.49516	group3
yifE	3447.29	GAAAGCTTT	2.389	group3
dksA	3407	GAAGGGCAA	2.60579	group2
fabA	3375.83	GATAAACGC	4.40015	group2
rplE	3265.45	AAACTGCAT	4.82047	group2
rpsM	3192.84	CGTATAGCA	2.86903	group2
rplK	3181.8	AAGAAAGTA	4.75168	group2
ihfA	3120.41	CTTACAAAA	1.77134	group3
tufA	3100.69	AAAGAAAAA	4.44336	group1
secY	3066.85	AAACAACCG	4.60923	group3
arcA	3028.82	ACCCCGCAC	2.07786	group3
rpoA	2959.71	GGTTCTGTG	2.54007	group1
rpsE	2890.21	CACATCGAA	4.18377	group1
rpsN	2884.95	AAGCAATCA	4.67565	group1
rplQ	2866.81	CATCGTAAG	3.69218	group3
rpoH	2795.12	GACAAAATG	4.51534	group3
rplF	2785.51	CGTGTTGCT	2.65693	group2
rmf	2729.23	AGACAAAAA	4.39065	group3
cspE	2676.75	AAGATTAAA	4.74187	group2
rpmD	2674.82	AAGACTATT	4.93046	group1
hokD	2623.2	CAGCAAAAG	2.15854	group3
cspB	2593.54	AATAAAATG	4.53362	group3
rpsA	2533.83	GAATCTTTT	4.28148	group2
rplI	2482.35	GTTATTCTG	2.56172	group1
borD	2393.92	AAAATGCTA	4.63548	group3
rpsK	2390.24	AAGGCACCA	2.93524	group3
dinQ	2385.67	GATAAAGCA	4.74741	group3
yiiU	2359.9	ATGTCATTA	4.09692	group3
rplR	2194.35	AAGAAATCT	4.52815	group3
rpsD	2184.28	AGATATTTG	3.38545	group2
dnaK	2179.21	AAAATAATT	4.80487	group2
trxA	2023	GATAAAATT	4.7291	group2
rpsG	1897.92	CGTCGTCGC	3.94872	group3
secE	1890.33	GCGAATACC	2.43211	group2
yebO	1878.23	GAAGTTGTA	3.26361	group3
rpsL	1841.55	ACAGTTAAC	2.73823	group2
rpsH	1832.49	ATGCAAGAT	3.02777	group2
relE	1804.39	TATTTTCTG	2.88207	group3
slyD	1801.47	GTAGCAAAA	3.39363	group3
yajQ	1796.31	TCTTTCGAT	2.89807	group3
groL	1730.86	GCTAAAGAC	2.51156	group3
cspC	1706.37	AAGATTAAA	4.74187	group2
ihfB	1655.05	AAGTCAGAA	3.7071	group2
hupB	1645.75	AAATCTCAA	4.91325	group2
ompT	1634.51	GCGAAACTT	3.12893	group2
rpsF	1542.82	CATTACGAA	4.92631	group2
ypfM	1514.61	GAACGTGAA	2.41556	group3
relB	1454.79	AGCATTAAC	3.33718	group3
emrD	1430.71	AGGCAAAGA	2.72097	group3
infA	1398.93	AAAGAAGAC	3.52841	group3
accD	1371.21	TGGATTGAA	2.23074	group3
fis	1358.72	GAACAACGC	3.15942	group2
fabF	1351.26	AAGCGTCGT	2.55331	group3
raiA	1344.78	ATGAACATT	4.77584	group3
cspG	1330.17	AATAAAATG	4.53362	group3
ygaW	1300.39	TCACCGCAG	2.6367	group3
ftsZ	1298.71	GAACCAATG	4.58878	group3
mqsR	1274.07	AAACGCACA	4.05267	group3
sodB	1262.35	TTCGAATTA	2.68063	group3
appY	1255.73	TATGTTTGC	2.67858	group3
ydgK	1240.19	ACCACAACG	2.09594	group3
thrL	1230.75	CGCATTAGC	3.44818	group3
tig	1206.61	GTTTCAGTT	2.77241	group1
hspQ	1184.07	GCCAGCAAA	2.14062	group3
hfq	1171.86	AAGGGGCAA	2.43572	group2
grpE	1140.58	AGTAAAGAA	3.64206	group2
gatY	1120.23	GTGGTATCG	2.82474	group3
yhbS	1099.7	ATTCGAGTA	3.55283	group3
spr	1069.32	AAATCTCAA	4.91325	group2
nlpB	1061.14	TACTCTGTT	3.4806	group3
rpsR	1056.19	CGTTATTTC	2.25417	group3
yecF	1053.75	ACGCCTGAT	3.37141	group3
yhbT	1053.11	GATAAACTG	3.74818	group3
slyX	1021.68	GATTTATCA	3.71166	group3
fur	1021.34	GATAACAAT	3.73483	group3
dusB	1018.15	ATCGGACAA	2.38354	group3
yedX	1016.08	AAGCGTTAT	4.80323	group3
sixA	1005.15	GTTTTTATC	2.94314	group3
bolA	974.981	ATACGTGAG	2.42588	group1
ygiT	965.034	TGTCCGGTT	3.43817	group3
rpoS	962.797	CAGAATACG	2.53199	group2
yhbE	960.037	CAGCAGGCA	3.03891	group3
smpA	956.667	TGTAAAACG	3.13989	group3
hupA	950.294	AAGACTCAA	4.73673	group3
sohA	935.06	GCTAATGCT	2.38284	group3
rpoZ	927.549	CGCGTAACT	3.51882	group2
stpA	924.971	GTAATGTTA	2.47709	group2
yhcB	920.105	TGGGAATAT	3.08333	group3
ivbL	893.069	ACTTCCATG	2.32597	group3
bssR	882.693	GTTGACAGA	2.66288	group3
efp	876.366	ACGTACTAT	4.33822	group3
yciY	870.88	CGGAGTAGA	2.13381	group3
clpB	860.929	CTGGATCGT	2.41171	group3
ompW	860.797	AAGTTAACA	4.84066	group3
yhbY	857.265	CTGAGTACT	1.91378	group3
yahA	855.445	TCATGTGAT	2.64813	group3
lon	851.546	CCTGAGCGT	2.52818	group3
iscA	848.233	ATTACACTG	2.69542	group1
ygjM	841.728	GCGATTGCC	2.39231	group1
dcd	829.92	CTGTGTGAC	2.97286	group3
tatA	819.384	GGTATCAGT	2.57058	group2
ytfP	811.477	ATATTTGTC	2.78155	group3
atpE	799.11	AACCTGAAT	3.97135	group3
ydcY	796.597	CATCTGGAT	2.47391	group1
zipA	794.033	CAGGATTTG	2.0669	group3
crr	790.705	TTGTTCGAT	2.79428	group3
tatE	783.422	GAGATTAGT	3.71864	group3
frr	782.913	AGCGATATC	3.2008	group1
yhdL	775.753	CGATATCAG	4.73375	group2
ahpC	774.501	TTGATTAAC	2.56888	group1
yciN	774.43	AAAGAGACA	4.22728	group3
hha	754.22	GAAAAACCT	2.92523	group3
yobF	745.79	GGCATTTTC	3.14999	group3
dinJ	738.807	GCTAACGCG	3.7003	group3
gapA	736.798	ATCAAAGTA	3.89328	group3
yhbC	725.07	ACATTAGAG	2.5144	group3
cspD	721.293	AAGGGTACT	3.48353	group3
lpxA	719.56	GATAAATCC	3.31736	group3
mraZ	702.721	CGGGGAGCA	2.94484	group3
yggL	698.469	AAGAACCGT	4.04622	group3
metJ	689.454	GAATGGAGC	2.57215	group3
clpA	672.359	AATCAAGAA	4.46242	group3
yrbL	668.823	CGCTTATCT	2.14609	group2
tolB	656.784	CAGGCATTA	2.23597	group3
cld	655.335	GTAGAAAAT	3.1143	group1
gnd	655.034	AAGCAACAG	4.59645	group3
mgtA	649.887	AAAGAAATT	4.47883	group3
cnu	643.885	GTTCAGGAC	3.30396	group3
blr	640.419	CGTCTTATT	3.33575	group3
adk	632.483	ATCATTCTG	3.11841	group3
crp	630.108	CTTGGCAAA	3.54187	group1
ygjN	626.402	CTGATAACT	2.46799	group1
sspA	624.857	GTCGCTGCC	3.43317	group1
pal	622.58	CTGAACAAA	3.42129	group1
trmJ	621.444	CAAAATATT	4.49118	group3
ycbW	620.626	ATTAAACCA	4.18384	group3
sugE	617.302	TGGATTATC	2.63367	group3
sspB	614.812	TTGTCACAG	2.68253	group3
ybjG	608.9	GAAAATTTG	4.25471	group1
fimA	607.363	ATTAAAACT	4.27405	group3
proQ	603.367	AATCAACCT	4.85222	group3
ygdR	602.91	AAATGGGCA	3.31278	group3
obgE	598.044	TTTGTTGAT	2.47023	group3
ibpB	596.574	AACTTCGAT	3.19049	group3
yggE	595.094	TTCAAAGTT	4.28422	group3
thrS	589.093	GTTATAACT	2.77002	group1
frdB	584.885	GAGATGAAA	4.36854	group3
atpF	582.4	CTTAACGCA	3.48505	group3
frdD	581.368	AATCCAAAT	4.42252	group2
tyrS	572.614	AGCAGTAAC	2.30883	group1
iscU	569.758	TACAGCGAA	1.92036	group3
yrbF	569.505	CAGTCTGTG	2.88546	group3
mgrB	567.649	AAGTTTCGA	4.42971	group3
dapA	567.406	ACGGGAAGT	2.58846	group3
mipA	564.325	AAACTCAAA	4.76381	group3
mscS	563.109	GATTTGAAT	3.76278	group3
yaeP	552.66	AAATATTGT	4.89587	group3
proB	542.766	GACAGCCAG	2.48738	group3
upp	539.581	ATCGTGGAA	2.30671	group1
ydhR	536.939	ACTTTGTTA	2.98099	group1
narP	535.588	GAAGCAACA	4.16095	group3
ybgT	527.201	TATTTCGCA	4.25071	group3
atpI	526.536	GTGTCGCTC	2.70119	group3
rof	525.51	GATACGTAT	4.78154	group3
gpt	519.93	GAAAAATAC	4.69087	group3
frdC	507.989	ACTAAACGT	3.99467	group3
osmC	506.75	ATCCATAAG	3.16614	group3
htpG	505.474	GGACAAGAA	2.42921	group2
skp	505.047	AAGTGGTTA	2.45618	group3
yohJ	503.297	AAGACACTG	2.37567	group3
nusA	495.891	AAAGAAATT	4.47883	group3
eda	493.701	AACTGGAAA	4.18643	group3
ssb	490.393	AGCAGAGGC	1.93675	group3
mokB	485.723	CTAGCAATT	2.52814	group3
pstS	485.302	GTTATGCGT	2.76868	group3
atpC	484.025	ATGACTTAC	4.7949	group3
cmk	476.022	GCAATTGCC	3.66186	group3
marA	474.626	AGACGCAAT	4.07483	group3
yohN	473.68	ATTAAAAAT	4.05324	group3
yadR	472.254	GATGACGTA	3.1313	group3
nlpC	456.952	TTCTGCCTT	2.88269	group3
secB	456.485	GAACAAAAC	3.18548	group3
yciU	454.864	ATGGATCTA	2.62022	group3
ychN	454.07	AAAATCGTG	3.81275	group3
frdA	453.666	ACCTTTCAA	2.93023	group3
fabG	450.667	TTTGAAGGA	2.67923	group3
yfcE	448.92	AAACTGATG	3.89451	group3
yfcD	447.758	CAGCGTCGT	2.80058	group3
ybiS	436.958	ATGAAATTG	3.04734	group3
eno	436.579	AAAATCGTA	2.31414	group1
ybhQ	435.265	TGGCAACAA	2.33341	group3
asnS	433.983	GTTGTGCCT	3.23258	group3
yfdY	433.256	AATTTATGG	3.92175	group3
folA	430.978	AGTCTGATT	4.40472	group3
clpX	430.65	GATAAACGC	4.40015	group2
dcrB	430.62	AATCTGGTT	3.97798	group3
mltD	427.342	GCAAAAGCG	3.28232	group3
ompF	420.801	AAGCGCAAT	4.62407	group3
yrbE	420.541	TTAAATGCG	2.42331	group1
osmE	416.046	AAGAATATG	4.60011	group3
dsbA	414.82	AAGATTTGG	4.26363	group3
talB	411.764	GACAAATTG	4.53823	group3
ispU	410.869	TTGTCTGCT	2.61001	group2
yciS	407.086	TATTTACTC	2.82111	group3
yfgL	401.806	TTGCGTAAA	2.54316	group3
yrbD	401.168	ACGAAAAAA	4.61862	group3
ibpA	401.028	AACTTTGAT	2.99977	group3
yccJ	399.585	ACTCAAGAA	3.1985	group3
yeeX	399.078	ACTACCAAG	2.24283	group3
fabH	398.318	ACGAAGATT	4.41322	group3
yhjR	396.533	AACAATGAA	4.14124	group3
pflA	395.377	GTTATTGGT	2.47319	group1
kdsA	394.094	CAAAAAGTG	2.41333	group3
corA	392.948	AGCGCATTT	3.86482	group3
yihA	391.618	AATTTGAAT	4.54343	group2
ypfN	388.741	TGGCTGGCT	2.87558	group3
yohK	387.843	GCGAATATC	2.35725	group3
pyrF	384.843	TTAACTGCT	3.75712	group2
infB	383.244	GATGTAACG	2.07376	group3
emtA	382.582	TTGAGATGG	2.50127	group3
chpR	379.546	CACAGTAGC	3.05266	group3
ftsB	377.443	AAACTAACG	3.57665	group3
gmk	376.761	CAAGGCACG	2.99242	group3
lysU	376.649	GAACAAGAA	2.80685	group3
ftsE	373.865	CGCTTTGAA	2.18784	group3
miaA	373.628	GATATCAGT	4.19401	group3
deaD	371.917	GAATTCGAA	3.97545	group3
ivy	370.761	AGGATAAGC	2.25079	group3
cydA	369.981	GATATAGTC	4.63544	group3
hemL	367.488	AAGTCTGAA	3.44189	group3
ftsA	366.53	AAGGCGACG	2.41969	group3
galF	366.43	AATTTAAAA	4.84924	group3
gltX	363.788	ATCAAAACT	3.99016	group3
mreB	363.493	AAAAAATTT	4.67823	group3
fabD	360.651	CAATTTGCA	4.79449	group3
aspA	360.512	AACAACATT	4.44771	group3
ftnA	359.839	AAACCAGAA	4.00665	group3
fabB	358.139	CGTGCAGTG	2.6541	group3
lexA	353.193	GCGTTAACG	2.63073	group2
yedD	351.331	AAACTCGCA	2.67915	group3
aroK	349.637	GAGAAACGC	3.9466	group3
apt	347.994	GCGACTGCA	2.52233	group2
iscS	346.362	TTACCGATT	3.51505	group3
typA	345.947	GAAAAATTG	4.53269	group3
yibN	345.878	GAAATTATG	4.77568	group3
ribB	343.9	CAGACGCTA	2.47361	group3
yeaQ	342.716	ATTCTGTCA	3.71132	group1
hflB	342.075	AAAAACCTA	4.61646	group2
yrbC	339.96	AAACGTTTA	4.82167	group3
groS	338.091	ATTCGTCCA	3.14632	group1
accA	336.697	CTGAATTTC	2.66658	group3
nlpD	336.185	GCGGGAAGC	2.95512	group3
yafQ	332.486	CAAAGGGAT	2.83912	group3
clpP	331.557	TACAGCGGC	2.76751	group2
ybbN	331.497	GTAGAAAAT	3.1143	group1
hscA	331.433	TTATTACAA	2.97133	group2
yfeY	331.007	TCGCTGCGT	3.16976	group3
wbbI	330.762	TTTTTGAAT	2.7527	group3
wrbA	323.415	AAAGTTCTG	2.58755	group3
yqjK	321.56	AGTAAAGTC	3.6632	group3
def	320.753	GTTTTGCAA	2.02619	group2
rbfA	320.385	AAAGAATTT	4.36802	group3
mtn	319.591	ATCGGCATC	2.30971	group1
hybO	318.343	GGAGATAAC	2.3843	group3
yoaH	316.429	GCAGGTTTA	2.312	group3
nsrR	314.902	TTAACGAGT	2.93546	group1
yciH	313.625	GATTCCAAC	3.2506	group3
atpH	312.497	GAATTTATT	4.6404	group3
yrbB	311.789	GAGTCACTG	2.72359	group3
lpd	306.796	ACTGAAATC	3.82139	group2
ycgL	305.867	TGTGTGATT	3.02448	group3
lpxD	303.248	TCAATTCGA	3.48225	group3
cdsA	303.03	AAGTATCGC	4.8806	group3
cadA	302.774	GTTATTGCA	2.36569	group3
rpoE	302.344	GAGCAGTTA	2.52215	group3
ybcJ	301.653	ACATTTTCT	2.14124	group3
bhsA	301.224	AACGTAAAA	4.79111	group3
yfhL	300.006	TTGTTAATC	2.15403	group2
uspG	298.852	AAGACAATC	4.98195	group3
ppiC	296.891	AAAACAGCA	4.27879	group3
ypeC	296.363	AGGTCACTG	3.1646	group3
iscX	296.02	CTTAAGTGG	2.90918	group3
pflB	292.242	GAGCTTAAT	3.23648	group3
atpB	289.632	TCAGAAAAT	4.17869	group2
fnr	289.021	CCGGAAAAG	2.35262	group3
rpiA	287.584	CAGGATGAA	2.36821	group3
trmI	287.037	AACGACGTC	3.27883	group3
aceF	283.092	ATCGAAATC	2.13713	group3
luxS	282.729	TTGTTAGAT	2.29849	group1
tpr	282.707	AGCTTCGAC	3.59003	group3
grxC	282.703	AATGTTGAA	3.7191	group3
rfbA	282.451	ATGCGTAAA	2.68936	group1
rseA	282.428	AAAGAACAA	4.37325	group3
lrp	281.756	GATAGCAAG	3.36463	group3
ygfB	281.397	ATACAGAAC	2.59678	group1
hdhA	279.822	AATTCTGAC	3.04807	group3
rsxB	277.987	GCTATCTGG	2.46184	group3
proA	277.035	GAACAAATG	3.64394	group3
ybaJ	277.008	GAATACTCA	3.30216	group3
grxA	275.658	ACCGTTATT	2.34729	group3
miaB	274.054	AAAAAACTC	4.10541	group3
yijD	273.911	CAAGCAAAT	2.67994	group2
argS	272.262	ATTCAGGCT	2.0608	group3
uspD	271.649	TATAAACAC	4.66711	group3
yfgB	270.6	GAACAATTA	4.45172	group3
gatB	269.496	CGCAAGATT	3.94323	group3
ynaJ	269.018	ATGGCGAAA	1.60571	group2
uspF	268.177	AGAACGATT	4.44485	group3
fabR	265.925	GTAAGAGCG	2.79449	group3
pspA	265.223	ATTTTTTCT	3.28952	group3
mioC	262.754	GATATCACT	4.64112	group3
ygdL	262.686	GTGGTAATT	2.99427	group3
ribE	261.302	ATTATTGAA	3.65086	group2
ychA	259.27	TCGTTAGCT	2.42122	group3
ptsH	259.162	CAGCAAGAA	2.47139	group3
atpA	258.294	CTGAATTCC	2.5156	group1
purR	257.147	ACAATAAAA	4.44011	group3
fldA	256.372	ATCACTGGC	2.38834	group2
yciX	255.772	GGTCAGGAG	2.89256	group3
pepA	255.026	TTTAGTGTA	2.49032	group3
ydcA	254.984	AAACTGGCA	4.72942	group3
argR	254.371	AGCTCGGCT	2.84213	group3
yjgK	254.316	ATCGGAAAT	3.61713	group1
dut	253.932	AAAATCGAC	3.50416	group3
rseP	252.455	AGTTTTCTC	2.57893	group3
pspE	252.411	AAAAAAGGC	4.21006	group3
uspB	252.146	AGCACCGTC	2.43086	group1
gadX	251.614	TCACTACAT	4.88348	group3
yiaF	251.553	ACAGGAAAG	3.95446	group3
mdtK	251.255	AAGTATATC	3.90451	group3
yebY	251.073	AAAAAAAGT	4.39913	group3
fdx	249.943	AAGATTGTT	4.48065	group3
mraW	249.346	GAAAACTAT	4.48216	group3
yfiF	247.388	GATGAAATG	2.71481	group3
chpA	246.816	AGCCGATAC	2.55896	group3
glmU	245.563	AATAATGCT	4.80019	group3
pykA	245.556	AGAAGGCTT	3.27808	group3
rfbC	245.42	GTGATTAGA	2.34661	group3
hisS	243.504	AAAAACATT	4.64907	group1
selD	243.379	GAGAACTCG	3.29188	group3
rlpB	242.572	TATCTGGCA	3.07182	group3
mnmG	240.128	TATCCGGAT	3.13756	group3
rnlA	239.565	ATCAGGAGT	3.03236	group3
yqhA	239.018	CGTTTTCTT	2.44404	group3
yoaB	238.752	ATCGTTCGT	2.14623	group2
yfjG	237.486	TTATTTGTT	2.64972	group3
yedY	237.273	AAGAATCAA	4.94998	group3
ycgM	236.671	CAACATCAC	4.65769	group3
yibT	235.805	AAATTAGGT	4.45335	group3
yqjE	235.047	GACACTCAT	2.22109	group3
yaeH	234.791	GACAATCTG	2.75888	group3
aceE	234.545	GAACGTTTC	2.19814	group2
yfgM	233.663	ATTTACGAG	3.49423	group3
dapD	233.309	CAGTTACAG	3.60494	group3
ribC	232.073	ACGGGGATT	3.30885	group3
secD	230.771	AACCGTTAT	4.87843	group3
pps	230.601	AACAATGGC	3.09963	group2
kdgR	230.169	AACGCAGAT	2.4394	group3
ahpF	229.698	GACACAAAT	4.60531	group3
csdA	229.514	GTTTTTAAT	2.69716	group3
hda	228.939	ACACCGGCA	2.06258	group3
yjeI	228.209	GTAAAATAC	3.84649	group3
pyrG	227.241	ACGAACTAT	2.72416	group3
ribF	227.051	CTGATACGC	2.05028	group3
yqjD	226.133	AAAGAACAC	4.70184	group2
yfeX	225.902	CAGGTTCAG	2.14062	group2
cadB	225.634	TCTGCCAAG	2.1028	group3
fldB	225.398	ATGGGTCTT	2.92223	group3
kbl	224.516	GGAGAATTT	2.33704	group3
usg	223.945	GAAGGCTGG	2.62347	group3
panD	223.674	CGCACGATG	3.01911	group3
acrA	222.558	AAAAACAGA	4.89214	group3
lpcA	222.485	CAGGATCTT	2.68508	group3
uspE	222.308	ATGTATCAG	3.76762	group3
ileS	222.284	GACTATAAA	4.90584	group3
proS	221.535	ACTAGCCAA	2.02233	group3
soxR	220.846	AAGAAATTA	4.81834	group3
mpl	220.773	ATTCATATT	2.88321	group3
dsbB	220.271	CGATTTTTG	2.86472	group3
gpmA	219.008	GTAACTAAG	3.16431	group2
glyA	216.58	AAGCGTGAA	3.75575	group3
ftsY	215.469	AAAGAAAAA	4.44336	group1
yjjG	215.39	TGGGACTGG	2.9952	group3
yfbV	213.086	ACGCCGGAT	3.22967	group2
ppiD	212.809	GACAGCTTA	3.59617	group3
ybgF	212.478	AGTAACTTC	4.64811	group3
ydfG	211.985	GTTTTAGTA	3.23034	group1
ydiY	211.769	CTTTTGAAG	2.24784	group3
pheT	210.923	TTCAGTGAA	2.86944	group3
yedW	210.198	ATTCTACTT	3.58038	group3
dedD	209.274	AGTAAGTTT	4.28804	group3
pepP	209.208	GAGATATCC	2.41479	group3
ptsI	209.184	TCAGGCATT	2.60073	group1
cpdA	209.025	AGCCTGTTA	2.81429	group3
ybcW	208.991	AAAGAACAA	4.37325	group3
yjgF	208.587	AAAACTATC	4.93118	group2
uvrY	207.697	AACGTTCTA	2.81999	group3
hdeA	207.521	AAAGTATTA	4.64941	group2
wbbJ	207.273	TTAAAACTC	3.69121	group3
pepT	206.987	AAACTACTT	4.87166	group3
ftsQ	206.972	CAGGCTGCT	2.86416	group3
treB	206.889	AGCAAAATA	4.57459	group3
ldrD	206.764	TTCGCAGAG	3.02138	group3
folB	206.282	ATTGTATTT	2.64114	group3
ycfP	205.086	ATCTATTTA	1.78385	group1
rsxA	203.943	GACTACCTG	2.49653	group3
menB	203.832	TATCCTGAT	2.80892	group3
mscL	203.447	ATTATTAAA	4.05565	group3
gatZ	202.188	ACGTTAATT	3.65634	group2
yafK	202.009	AAAATCGCA	4.95799	group3
ecnB	201.755	AAGAAGACA	4.13433	group3
lpxB	200.695	GAACAGCGT	2.93006	group3
prmB	199.965	AAAATTTTC	4.65253	group3
gnsA	199.047	ATTGAAGAG	3.04657	group3
ygjD	198.693	GTACTGGGT	3.02125	group2
deoR	198.178	ACACGTCGC	3.05388	group3
glf	197.399	GATTATATC	4.75537	group3
secF	197.328	CAGGAATAT	3.23029	group3
tadA	197.016	GAAGTCGAA	1.95711	group3
gltS	195.8	CATCTCGAT	1.92344	group3
ffh	195.266	GATAATTTA	4.70343	group3
mrp	194.804	GAACAATCC	2.81189	group3
cdd	194.417	CCACGTTTT	2.31472	group3
ybjM	194.296	CATAAACAA	4.52504	group3
mug	194.13	GAGGATATT	2.49523	group3
ruvA	194.088	GGCAGACTC	3.56777	group3
hpt	194.054	CATACTGTA	3.21931	group3
yfiO	193.021	CGCATGAAA	4.22203	group3
ybeB	192.148	GGTAAAGCA	2.37983	group2
cobU	192.096	ATTTTGGTG	2.72253	group3
ftsL	191.825	AGCAGAGTG	2.25669	group3
ftsX	191.742	AAGCGCGAT	4.17235	group3
nlpE	191.409	AAAAAAGCG	4.75651	group3
accB	190.748	ATTCGTAAG	2.3546	group3
pfkA	190.552	AAGAAAATC	4.77527	group3
ypeA	189.798	ATACGCGTA	2.45577	group1
cysS	189.307	AAAATCTTC	4.87856	group3
fkpB	189.279	GAATCTGTA	4.55276	group3
yicC	186.649	CGCAGTATG	2.29055	group3
smg	186.17	GACGTACTA	2.32783	group3
allR	185.507	GAAGTTAGA	4.12558	group3
rrmJ	185.081	GGTAAGAAG	2.30119	group3
galU	184.752	GCCATTAAT	2.77516	group3
truA	184.733	GACCAGCAA	2.04099	group3
uspA	184.071	TATAAACAC	4.66711	group3
suhB	184.036	CCGATGCTG	3.03604	group3
yajL	183.761	GCATCGGCA	2.54184	group3
glyQ	183.257	AAGTTTGAT	4.19036	group3
rpoC	182.434	GATTTATTA	4.58608	group3
csdE	182.239	AACCCGCAA	2.00571	group3
rluB	180.932	GAAAAGCTA	4.21983	group3
oppA	180.716	AACATCACC	5	group3
yoaC	180.504	GCTGTAATA	2.46907	group3
tdh	180.485	GCGTTATCC	3.16928	group3
glgS	180.026	CATAGTCTT	4.48686	group3
hchA	179.949	GTTCAAACA	1.89794	group2
kdpA	179.808	GCGCAAGGG	2.80307	group3
yhaL	179.602	AAAAAATTG	4.52853	group3
pspB	178.627	GCGCTATTT	2.49853	group3
tgt	178.411	TTTGAACTG	2.19088	group3
yfaZ	178.308	AAAATTGCG	4.65746	group3
hinT	177.653	GAAGAAACT	4.16735	group3
hemA	176.749	CTTTTAGCA	1.30009	group3
alaS	176.552	AAGAGCACC	2.79645	group3
pntA	176.38	ATTGGCATA	2.43444	group3
rob	176.334	CAGGCCGGC	3.00365	group3
mprA	175.761	AGTTCGTTT	2.49365	group3
yebG	175.056	GTTGAAGTT	2.94191	group3
ybaB	175.016	GGTAAAGGC	2.36868	group3
yihD	173.58	TGTAAACGT	3.82154	group3
yecA	173.423	ACGGGACCG	3.16541	group1
accC	173.026	GATAAAATT	4.7291	group2
rbsD	172.975	AAAGGCACC	2.81685	group3
ispH	171.53	ATCCTGTTG	3.18154	group2
dnaJ	171.19	AAGCAAGAT	3.74352	group3
holE	171.02	AAGAATCTG	3.65206	group3
tnaA	170.397	AACTTTAAA	4.48765	group3
yefM	170.131	ACAATTAGC	3.95725	group3
yidQ	169.824	AGAAATGTG	3.17589	group3
rfbB	169.771	ATACTTGTT	2.7713	group3
rfc	168.876	TATCTTGTA	3.64427	group3
ygfY	168.569	ATTAACAAC	4.16894	group3
cvpA	167.351	TGGATTGAT	2.4519	group3
cydB	165.013	GATTATGAA	4.37222	group3
htrL	164.328	TCATCCACC	1.94113	group3
yhiI	163.914	AAGAGTAAG	4.21707	group3
yggX	163.675	AGAACGATT	4.44485	group3
yjjK	163.672	CAATTCGTT	3.74717	group3
deoB	163.304	CGTGCATTT	2.76507	group3
clpS	162.143	AAAACGAAC	3.74829	group3
yniB	161.862	TATCAACAA	4.7476	group3
yrbA	161.138	AATAATGAA	4.58939	group3
pgaD	161.095	AATTTAATT	4.61308	group3
yejK	160.422	CTGGATATC	2.43806	group3
pabC	160.033	TTAATTAAC	3.42825	group3
pstB	159.275	ATGGTTGAA	2.34885	group3
ycbL	158.264	TATCGTATT	3.28779	group3
purU	158.156	TCACTCCAA	2.16209	group3
metK	157.868	AAACACCTT	4.80373	group2
xapR	157.575	CGCGTATAC	4.25543	group3
lepA	157.361	AATATACGT	4.56765	group3
minD	156.932	CGCATTATT	2.59616	group2
galM	156.182	AACGAAACT	4.57909	group3
leuE	154.773	GCTGAATAC	2.81017	group3
gnsB	154.509	ATTGAAAAC	2.62708	group1
tolA	154.377	AAGGCAACC	2.34197	group3
yiaD	154.062	AAACGTGTT	4.80274	group3
rlmL	153.802	TCTCTGTTT	2.04669	group3
mdh	153.595	GTCGCAGTC	2.98435	group1
yjhU	153.528	AGAGATCAA	3.52874	group3
ddlB	152.898	GATAAAATC	4.48713	group3
ycdY	152.807	GAGTTTTCT	2.17253	group3
ychE	151.537	CAGACCTTT	2.55538	group3
ygcF	151.367	TACCCGATT	3.61842	group3
bax	151.28	TTGACTCCC	2.45061	group1
ydbJ	150.891	GCAGCGTTT	2.3121	group3
phoP	150.607	GTACTGGTT	2.20903	group3
der	150.052	CCTGTGGTC	3.68142	group3
dnaG	149.193	GGACGAATC	3.2621	group3
hdeB	148.951	ATTTCATCT	3.50845	group3
yjbJ	148.862	AAAGATGAA	3.31767	group3
kdgK	148.736	AAAAAGATT	4.74068	group3
poxA	148.732	GAAACGGCA	2.23869	group3
pitA	147.994	CATTTGTTT	4.69074	group3
rpoD	147.84	CAAAACCCG	2.04893	group3
lptA	146.76	TTCAAAACA	4.2146	group3
rcsB	146.098	AATATGAAC	3.25181	group2
sirA	145.864	GATCTCTTT	3.44768	group3
dinI	145.798	ATTGAAGTC	2.59801	group1
ribA	145.744	CTTAAACGT	4.62157	group3
murA	144.978	AAATTTCGT	4.77496	group3
panC	144.71	ATTATCGAA	3.66453	group1
yciM	144.579	GAGTTGTTG	2.67438	group3
ubiF	144.072	AATCAACCA	3.96513	group3
hslU	143.797	GAAATGACC	2.54147	group3
bacA	143.544	GATATGCAC	4.31847	group3
pmrD	143.543	TGGCTGGTC	2.76686	group3
glmM	143.413	AATCGTAAA	4.87824	group3
yrdA	143.405	GATGTTTTA	4.07502	group3
prs	143.319	GATATGAAG	4.51369	group3
pdhR	143.291	TACAGCAAA	3.62305	group3
glnB	142.935	AAGATTGAT	4.58517	group3
tolQ	142.615	GACATGAAT	4.54962	group3
hslR	142.551	GAGAAACCT	3.94493	group3
ycgE	142.514	TATTACAGC	3.36266	group3
aspS	142.396	ACAGAATAT	4.59409	group3
ygiW	140.888	AAATTCGCA	4.35399	group3
atpG	140.8	GGCGCAAAA	2.58063	group3
yacL	140.666	TACGAATTT	4.1686	group3
tisB	140.468	CTGGTGGAT	2.61683	group3
yedR	140.383	AAATGTGAC	2.42855	group3
adiY	139.901	ATTTGCAGC	2.42374	group3
glmS	139.894	GGAATTGTT	2.79964	group3
rfaE	139.513	GTAACGCTG	3.05215	group3
dnaQ	139.206	ACTGCAATT	2.41736	group3
yiiS	138.936	GATGTCGTA	2.46669	group3
yliJ	138.864	ACGCTGTGG	3.06951	group3
tmk	138.697	AGTAAGTAT	4.63308	group3
ansB	138.536	TTTTTCAAA	2.34603	group3
rluD	137.166	CAACGAGTA	2.8841	group3
ispB	137.034	TTAGAAAAA	3.70785	group3
rimK	136.964	ATTGCCATA	2.16102	group3
fbaA	136.817	AAGATTTTT	4.61819	group3
ybjN	136.726	TCGCTGGTC	3.01527	group3
mltA	136.547	GGACGTTGG	2.67331	group3
rsuA	136.386	CTTGATAAA	2.4994	group3
purA	136.076	AACAACGTC	2.97869	group3
yciA	135.991	ACAACACAT	4.37195	group3
lipA	135.784	AAACCCATT	4.44171	group2
ycaR	135.501	CATCGTCTG	3.42817	group3
sdiA	135.396	GATAAGGAT	2.76808	group3
araC	135.335	GAAGCGCAA	4.11459	group3
ypfG	134.82	TATCGCATT	3.27811	group3
zntR	134.538	CGCATTGGT	2.31419	group3
prfC	134.371	TTGTCTCCT	3.24093	group2
yaaH	134.219	AACACTAAG	2.62697	group3
yecD	133.731	GAACTTAAT	3.97424	group3
yfbT	133.687	TGCAAAGGT	3.1318	group3
trmA	132.955	CCCGAACAC	2.88025	group3
rnhB	132.955	GAATTTGTT	4.56827	group3
yoeB	132.923	CTAATCTGG	3.56769	group3
hslV	132.832	ACTATAGTA	4.03753	group3
yebF	132.783	AAAAGAGGG	2.19591	group3
pth	132.608	ATTAAATTG	2.63254	group3
panE	132.596	ATTACCGTA	2.32827	group1
lrhA	132.552	AGTGCAAAT	3.55769	group3
nudE	132.481	AAATCATTA	4.66637	group3
gpmM	131.705	GTTTCTAAA	2.46399	group3
yciC	131.492	ATCACGGCG	2.97519	group3
osmB	131.379	GTAACGAGC	2.40249	group1
cyaY	130.493	GACAGTGAA	2.654	group3
slp	129.94	ATGACAAAA	4.74847	group3
frmA	129.614	TCACGTGCT	2.64902	group3
yhgN	129.476	GAAATCATT	4.657	group1
ygdQ	129.438	TTTGCATGG	3.14928	group1
ccmA	129.432	ATGCTTGAA	2.07965	group3
yfdG	129.161	AAGCTATTT	4.18265	group3
dapE	128.675	TGCCCGGTT	3.08187	group3
phoU	128.626	AGTCTCAAT	3.52015	group3
ycfJ	128.567	AAATCAATG	4.68884	group3
ymdF	128.488	AACCATCGA	4.8436	group3
gyrB	128.444	AATTCTTAT	4.911	group3
dsbC	128.23	AAAGGTTTT	4.0524	group3
kdsB	127.808	TTTGTGGTC	3.22494	group3
ytjC	127.769	CAGGTATAC	2.46959	group1
nudH	127.548	GATGACGAT	3.06203	group3
cobS	127.535	AAATTATTT	4.53275	group3
atpD	127.41	ACTGGAAAG	2.61972	group3
qmcA	127.295	ATCTTTATC	3.44885	group3
fdnI	126.756	AAGTCGAAA	3.83203	group3
ackA	126.685	AGTAAGTTA	4.38787	group3
yfjF	126.678	GGTAAAATT	2.69104	group3
udp	126.648	AAGTCTGAT	3.68595	group2
ubiE	125.297	GATAAGTCA	3.6816	group3
yhhK	125.212	CTGACCATC	2.40476	group3
yddM	125.078	ATGGCCAAT	2.43872	group1
ybgJ	125.053	CGAGCGCGT	2.76815	group3
yhbU	125.015	CTGCTCTGC	3.806	group3
yrfG	124.168	ATCAACATT	3.75328	group3
yfbU	123.95	ATGACCAAC	2.29341	group3
trpR	123.87	CAACAATCA	4.00891	group3
hypE	123.698	AATATCCAA	4.39441	group3
marR	123.413	AGTACCAGC	2.51211	group3
katG	123.341	ACGTCAGAC	2.4086	group2
prfB	123.127	GAAATTAAT	4.08214	group2
oxyR	122.793	ATTCGTGAT	2.32832	group3
