# Supplementary material for: Quality control of protein synthesis in the early elongation stage
Source: Nat Commun. 2023 May 17;14:2704. doi: 10.1038/s41467-023-38077-5 (PMC10192219; doi:10.1038/s41467-023-38077-5)
Supplement: Supplementary file 6 — Supplementary Data 3 [file 41467_2023_38077_MOESM6_ESM.xlsx]

## Sheet: Supplementary Data 3
Supplementary Data3. Frequency of each amino acid in N-terminal region (2nd-10th codon region) of E. coli ORFs and in the identified pep-tRNAs in this study.
	frequency [%]			relative (vs total)
amino acid	total	cognate	C0X	total	cognate	C0X
Glu	4.24277	4.55348	2.0712	1	1.07323	0.488172
Asp	3.94776	3.21214	1.8123	1	0.813663	0.45907
Lys	7.73192	7.30674	8.60841	1	0.94501	1.11336
His	2.1482	3.42393	3.3657	1	1.59386	1.56675
Arg	5.95114	5.15355	4.27184	1	0.865977	0.71782
Gln	4.68528	7.37734	6.21359	1	1.57458	1.32619
Pro	4.0148	4.37699	2.589	1	1.09021	0.644863
Asn	4.89715	5.61242	4.33657	1	1.14606	0.885529
Ala	7.2894	9.67173	10.7443	1	1.32682	1.47397
Thr	7.19554	9.00106	5.63107	1	1.25092	0.782578
Ser	7.54955	8.96576	6.21359	1	1.18759	0.823042
Val	5.92163	6.81257	6.79612	1	1.15045	1.14768
Gly	3.79221	4.76527	8.41424	1	1.25659	2.21882
Met	1.70032	0.882457	0.711974	1	0.518993	0.418728
Cys	0.949393	0.21179	0.453074	1	0.223079	0.477226
Ile	8.1342	7.87151	12.7508	1	0.967706	1.56755
Leu	11.8138	8.47158	14.11	1	0.717094	1.19437
Tyr	2.41103	0.988352	0.323625	1	0.40993	0.134227
Phe	4.38759	1.16484	0.2589	1	0.265486	0.0590073
Trp	1.23636	0.176491	0.323625	1	0.142751	0.261757
								Radar chart comparing amino acid composition of nascent peptides of pep-tRNAs identified in this study to that of N-terminal peptide (2-10th codon positions) of E. coli ORFs. Phe, Tyr, Trp, Asp, Cys and Met appear less frequently in the pep-tRNAs dissociated from ribosome than the other amino acids.
