# Supplementary material for: Quality control of protein synthesis in the early elongation stage
Source: Nat Commun. 2023 May 17;14:2704. doi: 10.1038/s41467-023-38077-5 (PMC10192219; doi:10.1038/s41467-023-38077-5)
Supplement: Supplementary file 7 — Supplementary Data 4 [file 41467_2023_38077_MOESM7_ESM.xlsx]

## Sheet: Supplementray Data 4
Supplementary Data4. List of probes, primers and strains used in this study.
Purpose	Name	5' to 3' sequence
probes for RCC
tRNA species
Ala1B	tRNA(Ala1B)-probe	TCCTGCGTGCAAAGCAGGCGCTCTCCCAGC
Ala2	tRNA(Ala2)-probe	TCTTGCATGCCATGCAAGCGCTCTCCCAGC
Arg2	tRNA(Arg2)-probe	TGGTGCATCCGGGAGGATTCGAACCTCCGA
Arg3	tRNA(Arg3)-probe	TGGCGCGCCCGACAGGATTCGAACCTGAGA
Arg4	tRNA(Arg4)-probe	GGCCCACGACTTAGAAGGTCGTTGCTCTATCCAAC
Arg5	tRNA(Arg5)-probe	TGGTGTCCCCTGCAGGAATCGAACCTGCAA
Asn	tRNA(Asn)-probe	TGGCTCCTCTGACTGGACTCGAACCAGTGA
Asp	tRNA(Asp)-probe	TGGCGGAACGGACGGGACTCGAACCCGCGA
Cys	tRNA(Cys)-probe	TGGAGGCGCGTTCCGGAGTCGAACCGGACT
Gln1	tRNA(Gln1)-probe	TGGCTGGGGTACCTGGATTCGAACCAGGGA
Gln2	tRNA(Gln2)-probe	TGGCTGGGGTACGAGGATTCGAACCTCGGA
Glu	tRNA(Glu)-probe	TGGCGTCCCCTAGGGGATTCGAACCCCTGT
Gly1	tRNA(Gly1)-probe	TGGAGCGGGCGAAGGGAATCGAACCCTCGT
Gly2	tRNA(Gly2)-probe	TGGAGCGGGCAGCGGGAATCGAACCCGCAT
Gly3	tRNA(Gly3)-probe	TGGAGCGGGAAACGAGACTCGAACTCGCGA
His	tRNA(His)-probe	TGGGGTGGCTAATGGGATTCGAACCCACGA
Ile1	tRNA(Ile1)-probe	GTGCGCTCTAACCACCTGAGCTACAAGCCT
Ile2	tRNA(Ile2)-probe	TGAGTCGCCTGCTCTAACCACTGAGCTAAGGGGCC
Leu1	tRNA(Leu1)-probe	TGGTGCGAGGGGGGGGACTTGAACCCCCAC
Leu2	tRNA(Leu2)-probe	TGGTACCGAGGACGGGACTTGAACCCGTAA
Leu3	tRNA(Leu3)-probe	AAATCTGGTGCGTCTACCAATTTCGCCACTCCCGC
Leu4	tRNA(Leu4)-probe	TGGTACCCGGAGCGGGACTTGAACCCGCAC
Leu5	tRNA(Leu5)-probe	TGGTGCCGAAGGCCGGACTCGAACCGGCAC
Lys	tRNA(Lys)-probe	TGGTGGGTCGTGCAGGATTCGAACCTGCGA
eMet	tRNA(Met)-probe	TGGTGGCTACGACGGGATTCGAACCTGTGA
Phe	tRNA(Phe)-probe	TGGTGCCCGGACTCGGAATCGAACCAAGGA
Pro1	tRNA(Pro1)-probe	CCTTCGTCCCGAACGAAGTGCGCTACCAGG
Pro2	tRNA(Pro2)-probe	CCCGACACCCCATGACGGTGCGCTACCAGG
Pro3	tRNA(Pro3)-probe	CACTGGTCCCAAACCAGTTGCGCTACCAAG
Ser1	tRNA(Ser1)-probe	TGGCGGAAGCGCAGAGATTCGAACTCTGGA
Ser2	tRNA(Ser2)-probe	GTTGCCCCTACTCCGGTTTTCGAGACCGGT
Ser3	tRNA(Ser3)-probe	TTTGACCGCATACTCCCTTAGCAGGGGAGC
Ser5	tRNA(Ser5)-probe	CGTTGCCGTATACACACTTTCCAGGCGTGC
Thr1	tRNA(Thr1)-probe	TGGTGCTGATACCCAGAGTCGAACTGGGGA
Thr2	tRNA(Thr2)-probe	TGGTGCCGATAATAGGAGTCGAACCTACGA
Thr3	tRNA(Thr3)-probe	TGGTGCTGATAGGCAGATTCGAACTGCCGA
Thr4	tRNA(Thr4)-probe	TGGTGCCGACTACCGGAATCGAACTGGTGA
Trp	tRNA(Trp)-probe	TGGCAGGGGCGGAGAGACTCGAACTCCCAA
Tyr1	tRNA(Tyr1)-probe	TGGTGGTGGGGGAAGGATTCGAACCTTCGA
Val1	tRNA(Val1)-probe	TGGTGGGTGATGACGGGATCGAACCGCCGA
Val2A	tRNA(Val2A)-probe	TGGTGCGTCCGAGTGGACTCGAACCACCGACCCCC
Val2B	tRNA(Val2B)-probe	TGGTGCGTTCAATTGGACTCGAACCAACGA
construction of pthTs
pAN100 (pQE60_pth_FRT_KmR-FRT)	pAN100_fw	AGTCAGTCAGTGAATTCGCGTTGAACAGGGTAGATTTCC
	pAN100_rv	GACTGACTGACTAAGCTTCAACGTGGAATTCCAGCCAC
pAN101 (pQE60_pthTs_FRT_KmR-FRT)	pAN101-fw	CTGGATCTGCCTCCTGACGTCGCCAAATTTAAATTGGG
	pAN101-rv	CCCAATTTAAATTTGGCGACGTCAGGAGGCAGATCCAG
cDNA for electroporation (TS101)	pthTs_fw	TTGAACAGGGTAGATTTCCCGAC
	pthTs_rv	CCAGCCACTGCGCACTAT
construction of frrTs
pAN102 (pBAD_frr_KmR)	pAN102_frr_fw	AGTCAGTCAGTCAGTCCCATGGTTAGCGATATCAGAAAAGATGCTGAAG
	pAN102_frr_rv	GACTGACTGACTGAATTCTCAGAACTGCATCAGTTCTGCTTC
	pAN102_Km_fw	AGTCAGTCAGTCGAATTCCGTCGACCTGCAGTTCG
	pAN102_Km_rv	GACTGACTGACTAAGCTTGCTATGACGGCGATTATCTGTAGG
pAN103 (pBAD_frrTs_KmR)	pAN103_fw	GTAAAGATCTGACCAAAATCGATCGTGGTGAAGCAG
	pAN103_rv	CTGCTTCACCACGATCGATTTTGGTCAGATCTTTAC
cDNA for electroporation (TS109)	frrTs_fw	GTGATTAGCGATATCAGAAAAGATGCTG
	frrTs_rv	GATCCGCAAGGATCTACTGAGCGGCGTTTTTGTCGTTCAAGCTATGACGGCGATTATCTGTAG
construction of reporter gene
pAN104 (pBAD_MWGI_GFP)	pAN104_insert_fw	TTTGGGCTAACAGGAGGAATTAACCATGTGGGGGATAGTAAAATCGCATCACCATCAC
	pAN104_insert_rv	CTCTTCTGAGATGAGTTTTTGTTCCTTGTACAGCTCGTCCATG
	pAN104_hostvector_fw	GAACAAAAACTCATCTCAGAAGAGG
	pAN104_hostvector_rv	GGTTAATTCCTCCTGTTAGC
ribosome profiling of WT and frrTs
custom barcoded linker	WT_replicate1	NNNNNGATCAAGATCGGAAGAGCACACGTCTGAA
	WT_replicate2	NNNNNGCATAAGATCGGAAGAGCACACGTCTGAA
	frrTs_replicate1	NNNNNTAGACAGATCGGAAGAGCACACGTCTGAA
	frrTs_replicate2	NNNNNTCTAGAGATCGGAAGAGCACACGTCTGAA
strains
TS101	pthTs	pthTs, ychH::FRT-KmR-FRT
TS102	ΔtolC/pthTs	pthTs, tolC::none, ychH::FRT-KmR-FRT
TS103	Δlpp/pthTs	pthTs, lpp::none, ychH::FRT-KmR-FRT
TS104	ΔgrcA/pthTs	pthTs, grcA::none, ychH::FRT-KmR-FRT
TS105	ΔtabA/pthTs	pthTs, tabA::none, ychH::FRT-KmR-FRT
TS106	ΔtatA/pthTs	pthTs, tatA::none, ychH::FRT-KmR-FRT
TS107	Δtig/pthTs	pthTs, tig::none, ychH::FRT-KmR-FRT
TS108	ΔtmcA_pthTs	pthTs, tmcA::none, ychH::FRT-KmR-FRT
AN102	ΔtolC	tolC::none
AN103	Δlpp	lpp::none
AN104	ΔgrcA	grcA::none
AN105	ΔtabA	tabA::none
AN106	ΔtatA	tatA::none
AN107	Δtig	tig::none
AN108	ΔtmcA	tmcA::none
TS109	frrTs	frrTs
