# Supplementary material for: Quality control of protein synthesis in the early elongation stage
Source: Nat Commun. 2023 May 17;14:2704. doi: 10.1038/s41467-023-38077-5 (PMC10192219; doi:10.1038/s41467-023-38077-5)
Supplement: Supplementary file 9 — Source Data [file 41467_2023_38077_MOESM9_ESM.xlsx]

## Sheet: Fig1_d, f
30℃					43℃
	time	m/z	area			time	m/z	area
R	15.9997	466.215	4.14947		R	15.8385	466.215	0.235838
H	16.2038	447.173	0.550019		H	16.1904	447.173	0.00858781
N	16.5308	424.157	0.880136		N	16.526	424.157	0.0481181
D	16.7941	425.141	0.790384		D	16.6668	425.141	0.0257206
Q	16.9504	438.173	1.22487		Q	16.7765	438.173	0.121287
S	16.9504	397.147	0.197568		S	16.7609	397.147	0.0427205
E	17.0291	439.157	1.07852		E	16.9023	439.157	0.0550256
G	17.2963	367.136	2.50918		G	17.2332	367.136	1.28241
T	17.5169	411.162	0.80397		T	17.501	411.162	0.0501791
A	18.2731	381.152	2.2142		A	18.2888	381.152	0.124611
K	18.2731	480.22	1.30134		K	18.1154	480.22	0.0350533
P	19.8014	407.167	2.35688		P	19.4546	407.167	0.0716295
Y	20.4158	473.178	0.593025		Y	20.3211	473.178	0.0431421
fMet	20.7152	427.139	1		fMet	20.6677	427.139	1
V	20.7152	409.183	2.62377		V	20.6677	409.183	0.211959
M	20.9515	441.155	0.97301		M	20.9671	441.155	0.129778
I/L	22.4325	423.198	14.0179		I/L	22.3692	423.198	1.54968
F	23.173	457.183	1.34567		F	23.1412	457.183	0.0356597
W	23.3148	496.194	1.29637		W	23.283	496.194	0.594344
MR	17.9738	597.257	0.00628832		MR	17.7216	597.257	0.469324
MN	18.9506	555.198	0.00254427		MH	18.1942	578.214	0.0014485
MD	19.313	556.182	6.6443e-05		MN	18.7771	555.198	0.260072
MQ	19.2027	569.214	0.000424982		MD	19.3758	556.182	0.0575764
MS	19.2815	528.187	0.00277974		MQ	19.1237	569.214	0.341677
MG	19.8014	498.177	0.000324993		MS	19.2025	528.187	0.617036
MT	19.8171	542.203	0.00314588		ME	19.5334	570.198	0.102843
MA	20.274	512.193	0.00591408		MG	19.5176	498.177	0.265384
MP	21.4557	538.208	7.44319e-05		MT	19.6594	542.203	0.122842
MY	22.2277	604.219	7.29506e-05		MA	20.1636	512.193	1.22375
MV	22.0386	540.224	0.00181475		MK	22.385	611.26	0.255095
MI/ML	23.3936	554.24	0.0228562		MP	21.2349	538.208	0.103918
MF	24.5752	588.224	0.00328787		MY	21.8966	604.219	0.292151
					MV	21.9596	540.224	0.16776
					MM	22.3535	572.196	0.138998
					MI/ML	23.5351	554.24	1.45545
					MF	24.5276	588.224	0.25898
					MW	24.6064	627.235	0.143781

## Sheet: Fig1_g
	Arg	Lys	Asn	Asp	Gln	Glu	His	Pro	Tyr	Trp	Ser	Thr	Gly	Ala	Met	Phe	Val	Ile/Leu	fMet
PthTs_1_0	1.08206e+08	3.39353e+07	2.29514e+07	2.0611e+07	3.19411e+07	2.81246e+07	1.43429e+07	6.13105e+07	1.5533e+07	3.38055e+07	5.15202e+06	2.09652e+07	6.54322e+07	5.77401e+07	2.50772e+07	3.45351e+07	6.75818e+07	3.66602e+08	2.54952e+07
PthTs_1_5	7.35535e+07	1.06627e+07	1.44162e+07	1.05281e+07	2.2782e+07	1.66436e+07	6.25868e+06	4.13855e+07	1.11029e+07	2.91649e+07	4.2873e+06	1.31595e+07	5.57376e+07	3.92692e+07	2.15878e+07	1.3799e+07	4.77769e+07	2.95466e+08	2.25157e+07
PthTs_1_10	5.55016e+07	2.82002e+06	3.86402e+06	2.66428e+06	1.41882e+07	4.23865e+06	1.1614e+06	2.80966e+07	7.67239e+06	2.54551e+07	3.61795e+06	5.10413e+06	5.25069e+07	1.68482e+07	1.35748e+07	3.17061e+06	1.66995e+07	2.14016e+08	2.06391e+07
PthTs_1_15	2.09297e+07	2.30557e+06	1.49359e+06	1.6014e+06	6.54266e+06	3.1685e+06	575979	7.99217e+06	3.81598e+06	2.82322e+07	1.58611e+06	2.55801e+06	5.49764e+07	7.41007e+06	1.32339e+07	1.46416e+06	9.55104e+06	1.411e+08	3.02943e+07
PthTs_1_20	9.14394e+06	1.44426e+06	972861	1.08403e+06	3.02346e+06	2.02218e+06	208841	2.77954e+06	1.27101e+06	2.36653e+07	1.24598e+06	1.59411e+06	5.0013e+07	4.74972e+06	6.14108e+06	767988	6.55335e+06	7.11727e+07	2.70869e+07
PthTs_1_30	6.64748e+06	988034	1.35629e+06	724978	3.41868e+06	1.55099e+06	242062	2.01475e+06	1.21603e+06	1.67526e+07	1.20415e+06	1.41438e+06	3.6147e+07	3.48254e+06	3.57797e+06	1.00513e+06	5.8003e+06	4.2707e+07	2.78111e+07
	Arg	Lys	Asn	Asp	Gln	Glu	His	Pro	Tyr	Trp	Ser	Thr	Gly	Ala	Met	Phe	Val	Ile/Leu	fMet
PthTs_2_0	1.07095e+08	2.7815e+07	2.42079e+07	2.30941e+07	3.32465e+07	3.00144e+07	1.52627e+07	6.08812e+07	1.59073e+07	2.73901e+07	5.26015e+06	2.16795e+07	6.74698e+07	5.9112e+07	2.558e+07	2.74813e+07	7.17889e+07	3.39006e+08	2.67667e+07
PthTs_2_5	6.47025e+07	6.85845e+06	1.19404e+07	9.12206e+06	1.93646e+07	1.45907e+07	5.14239e+06	3.73241e+07	1.01728e+07	2.39382e+07	3.73042e+06	1.09796e+07	4.53089e+07	2.92355e+07	1.93548e+07	1.12944e+07	4.17364e+07	2.4727e+08	2.03353e+07
PthTs_2_10	5.69403e+07	1.69053e+06	3.08317e+06	2.20492e+06	1.08819e+07	3.55582e+06	958798	2.08706e+07	8.01749e+06	2.27311e+07	2.96485e+06	3.74481e+06	3.71705e+07	1.18314e+07	1.43558e+07	2.6455e+06	1.7897e+07	1.84947e+08	2.2088e+07
PthTs_2_15	1.72696e+07	1.79114e+06	1.30359e+06	1.35443e+06	5.53676e+06	2.82074e+06	417374	7.29881e+06	3.75598e+06	2.87997e+07	1.361e+06	2.55674e+06	4.90088e+07	6.95056e+06	1.26576e+07	1.37319e+06	9.48586e+06	1.35543e+08	2.94093e+07
PthTs_2_20	8.25265e+06	1.17838e+06	889635	1.00565e+06	2.6792e+06	1.92945e+06	213314	2.79266e+06	1.44634e+06	1.96013e+07	1.15133e+06	1.43357e+06	4.51207e+07	4.38433e+06	6.61794e+06	618258	6.66769e+06	6.75052e+07	2.93157e+07
PthTs_2_30	6.93191e+06	926018	1.26447e+06	717105	3.09302e+06	1.44828e+06	178883	2.26859e+06	1.43267e+06	1.73912e+07	1.07804e+06	1.32348e+06	3.19418e+07	3.38597e+06	4.39745e+06	977634	6.58909e+06	4.22314e+07	3.30477e+07
	Arg	Lys	Asn	Asp	Gln	Glu	His	Pro	Tyr	Trp	Ser	Thr	Gly	Ala	Met	Phe	Val	Ile/Leu	fMet
PthTs_3_0	8.52541e+07	2.57647e+07	2.18539e+07	2.06947e+07	2.97194e+07	2.74939e+07	1.38276e+07	5.46623e+07	1.37072e+07	2.88489e+07	4.83847e+06	1.94576e+07	5.96363e+07	5.30216e+07	2.369e+07	2.91889e+07	6.35463e+07	3.32982e+08	2.42822e+07
PthTs_3_5	8.91256e+07	6.20649e+06	1.10428e+07	8.80432e+06	1.73851e+07	1.43516e+07	5.19759e+06	3.50101e+07	9.8141e+06	2.59974e+07	3.50349e+06	1.04128e+07	4.29937e+07	2.72413e+07	2.02839e+07	1.20343e+07	4.3475e+07	2.62773e+08	2.06267e+07
PthTs_3_10	6.29912e+07	1.51911e+06	2.90631e+06	2.09499e+06	1.03525e+07	3.4985e+06	928925	2.33827e+07	8.10138e+06	2.47511e+07	2.88241e+06	3.63249e+06	3.6913e+07	1.10755e+07	1.47744e+07	2.24308e+06	1.7922e+07	2.07629e+08	2.25391e+07
PthTs_3_15	2.16545e+07	2.13529e+06	1.49571e+06	1.63083e+06	6.53455e+06	3.28118e+06	529038	7.71443e+06	3.77693e+06	2.78108e+07	1.59888e+06	3.05839e+06	5.82223e+07	7.47867e+06	1.21157e+07	1.36529e+06	9.21089e+06	1.28302e+08	2.84261e+07
PthTs_3_20	8.6979e+06	1.18739e+06	970108	1.03982e+06	2.86883e+06	1.98788e+06	203909	2.72317e+06	1.09541e+06	1.87802e+07	1.22372e+06	1.58151e+06	4.77927e+07	4.26319e+06	5.09691e+06	572186	5.43626e+06	5.44168e+07	2.27235e+07
PthTs_3_30	6.52415e+06	896293	1.25907e+06	706027	3.29553e+06	1.55991e+06	216656	1.77516e+06	1.22927e+06	1.59403e+07	1.11422e+06	1.36587e+06	3.53144e+07	3.4071e+06	3.70303e+06	955317	5.76181e+06	3.97764e+07	2.78347e+07
	Arg	Lys	Asn	Asp	Gln	Glu	His	Pro	Tyr	Trp	Ser	Thr	Gly	Ala	Met	Phe	Val	Ile/Leu	fMet
PthTs_1_0	4.24419	1.33105	0.900227	0.808426	1.25283	1.10313	0.562574	2.40479	0.609253	1.32596	0.202078	0.822322	2.56645	2.26475	0.983604	1.35457	2.65077	14.3793	1
PthTs_1_5	3.26677	0.473569	0.640276	0.467592	1.01183	0.7392	0.27797	1.83807	0.493118	1.29531	0.190414	0.584459	2.4755	1.74408	0.95879	0.61286	2.12194	13.1227	1
PthTs_1_10	2.68915	0.136635	0.187219	0.129089	0.687444	0.20537	0.0562718	1.36133	0.371741	1.23334	0.175296	0.247304	2.54405	0.816323	0.65772	0.153621	0.809119	10.3694	1
PthTs_1_15	0.690881	0.0761058	0.0493027	0.0528613	0.21597	0.104591	0.0190128	0.263818	0.125964	0.931931	0.0523566	0.0844388	1.81475	0.244603	0.436845	0.0483312	0.315275	4.65765	1
PthTs_1_20	0.337578	0.0533196	0.0359163	0.0400205	0.111621	0.0746552	0.00771005	0.102616	0.0469235	0.873682	0.0459993	0.0588519	1.84639	0.175351	0.226718	0.0283528	0.241938	2.62757	1
PthTs_1_30	0.239022	0.0355266	0.0487678	0.0260679	0.122925	0.0557686	0.00870377	0.0724441	0.0437246	0.602369	0.0432973	0.0508566	1.29973	0.125221	0.128652	0.0361412	0.20856	1.53561	1
	Arg	Lys	Asn	Asp	Gln	Glu	His	Pro	Tyr	Trp	Ser	Thr	Gly	Ala	Met	Phe	Val	Ile/Leu	fMet
PthTs_2_0	4.00106	1.03916	0.904402	0.86279	1.24208	1.12133	0.57021	2.27451	0.594293	1.02329	0.196518	0.809944	2.52066	2.20841	0.955662	1.0267	2.68202	12.6652	1
PthTs_2_5	3.18177	0.337268	0.587174	0.448582	0.952262	0.717507	0.25288	1.83543	0.500253	1.17717	0.183445	0.539927	2.22809	1.43767	0.951783	0.555405	2.05241	12.1596	1
PthTs_2_10	2.57788	0.076536	0.139586	0.0998245	0.492659	0.160984	0.0434081	0.944887	0.36298	1.02912	0.134229	0.169541	1.68284	0.535649	0.649935	0.119771	0.810259	8.37321	1
PthTs_2_15	0.587214	0.0609037	0.0443256	0.0460545	0.188266	0.095913	0.0141919	0.24818	0.127714	0.979271	0.046278	0.0869363	1.66644	0.236339	0.430394	0.0466922	0.322546	4.60884	1
PthTs_2_20	0.28151	0.0401962	0.0303467	0.0343041	0.0913913	0.0658163	0.00727644	0.0952616	0.0493367	0.66863	0.0392737	0.0489011	1.53913	0.149556	0.225747	0.0210897	0.227444	2.3027	1
PthTs_2_30	0.209754	0.0280206	0.0382621	0.0216991	0.0935924	0.0438239	0.00541287	0.0686459	0.0433515	0.526246	0.0326206	0.0400476	0.966534	0.102457	0.133063	0.0295825	0.199381	1.27789	1
	Arg	Lys	Asn	Asp	Gln	Glu	His	Pro	Tyr	Trp	Ser	Thr	Gly	Ala	Met	Phe	Val	Ile/Leu	fMet
PthTs_3_0	3.51097	1.06105	0.899995	0.852259	1.22392	1.13226	0.569455	2.25113	0.564496	1.18807	0.19926	0.80131	2.45597	2.18356	0.975611	1.20207	2.61699	13.713	1
PthTs_3_5	4.32089	0.300896	0.535364	0.426841	0.842842	0.695777	0.251984	1.69732	0.475796	1.26038	0.169852	0.504822	2.08437	1.32068	0.98338	0.583433	2.10771	12.7394	1
PthTs_3_10	2.79475	0.067399	0.128945	0.0929493	0.459313	0.155219	0.0412139	1.03743	0.359437	1.09814	0.127885	0.161164	1.63773	0.491392	0.655499	0.0995194	0.795152	9.21194	1
PthTs_3_15	0.761782	0.0751173	0.0526175	0.0573706	0.229878	0.115428	0.018611	0.271385	0.132868	0.978352	0.0562469	0.107591	2.0482	0.263091	0.426216	0.0480295	0.324029	4.51352	1
PthTs_3_20	0.382771	0.0522536	0.0426918	0.0457597	0.126249	0.0874809	0.00897347	0.119839	0.0482058	0.826465	0.0538527	0.0695978	2.10323	0.187611	0.224301	0.0251803	0.239235	2.39473	1
PthTs_3_30	0.23439	0.0322006	0.0452339	0.025365	0.118396	0.0560421	0.00778367	0.0637753	0.0441634	0.572677	0.0400298	0.0490709	1.26872	0.122405	0.133037	0.0343211	0.207001	1.42902	1
	Arg	Lys	Asn	Asp	Gln	Glu	His	Pro	Tyr	Trp	Ser	Thr	Gly	Ala	Met	Phe	Val	Ile/Leu	fMet
PthTs_1_0	1	1	1	1	1	1	1	1	1	1	1	1	1	1	1	1	1	1	1
PthTs_1_5	0.769703	0.355786	0.711238	0.578398	0.807635	0.67009	0.494103	0.764339	0.809381	0.97689	0.942278	0.710742	0.96456	0.7701	0.974772	0.452438	0.800498	0.912609	1
PthTs_1_10	0.633606	0.102652	0.207968	0.159679	0.548713	0.18617	0.100026	0.566091	0.610158	0.930153	0.867465	0.300738	0.991269	0.360448	0.668684	0.113409	0.305239	0.721137	1
PthTs_1_15	0.162783	0.0571773	0.0547669	0.065388	0.172386	0.0948123	0.0337961	0.109705	0.206751	0.702836	0.259091	0.102683	0.707102	0.108005	0.444126	0.03568	0.118937	0.323914	1
PthTs_1_20	0.0795389	0.0400583	0.039897	0.0495042	0.089095	0.0676755	0.013705	0.0426715	0.077018	0.658907	0.227631	0.071568	0.719434	0.0774264	0.230497	0.0209311	0.0912709	0.182733	1
PthTs_1_30	0.0563175	0.0266907	0.0541728	0.0322453	0.0981179	0.0505547	0.0154713	0.030125	0.0717676	0.45429	0.21426	0.0618452	0.50643	0.0552915	0.130797	0.0266809	0.0786792	0.106793	1
	Arg	Lys	Asn	Asp	Gln	Glu	His	Pro	Tyr	Trp	Ser	Thr	Gly	Ala	Met	Phe	Val	Ile/Leu	fMet
PthTs_2_0	1	1	1	1	1	1	1	1	1	1	1	1	1	1	1	1	1	1	1
PthTs_2_5	0.795233	0.324557	0.64924	0.51992	0.766666	0.639871	0.443485	0.806957	0.841762	1.15038	0.933477	0.666623	0.88393	0.650998	0.995941	0.540964	0.765248	0.96008	1
PthTs_2_10	0.644301	0.0736516	0.154341	0.1157	0.39664	0.143565	0.0761266	0.415424	0.610776	1.00569	0.683035	0.209324	0.667619	0.242549	0.680089	0.116657	0.302108	0.661118	1
PthTs_2_15	0.146765	0.0586084	0.049011	0.0533785	0.151573	0.085535	0.0248889	0.109114	0.214901	0.956982	0.235489	0.107336	0.661113	0.107018	0.450362	0.0454782	0.120262	0.363897	1
PthTs_2_20	0.0703589	0.0386813	0.0335545	0.0397595	0.0735791	0.0586948	0.012761	0.0418823	0.0830176	0.653411	0.199847	0.060376	0.610608	0.0677209	0.236221	0.0205413	0.0848034	0.181813	1
PthTs_2_30	0.0524247	0.0269646	0.0423065	0.0251499	0.0753512	0.0390821	0.00949276	0.0301805	0.0729463	0.514268	0.165993	0.0494449	0.383445	0.046394	0.139237	0.0288133	0.0743399	0.100898	1
	Arg	Lys	Asn	Asp	Gln	Glu	His	Pro	Tyr	Trp	Ser	Thr	Gly	Ala	Met	Phe	Val	Ile/Leu	fMet
PthTs_3_0	1	1	1	1	1	1	1	1	1	1	1	1	1	1	1	1	1	1	1
PthTs_3_5	1.23068	0.283582	0.594852	0.500834	0.688643	0.6145	0.4425	0.753987	0.842868	1.06086	0.852414	0.629996	0.848696	0.60483	1.00796	0.485356	0.805393	0.929005	1
PthTs_3_10	0.796005	0.0635208	0.143273	0.109062	0.375281	0.137087	0.0723744	0.460849	0.636739	0.92431	0.641799	0.201126	0.666838	0.225042	0.671886	0.08279	0.303842	0.671768	1
PthTs_3_15	0.216972	0.070795	0.0584642	0.0673159	0.187822	0.101944	0.0326821	0.120555	0.235375	0.823482	0.282279	0.134268	0.833967	0.120487	0.436871	0.0399556	0.123817	0.329142	1
PthTs_3_20	0.109021	0.0492469	0.0474355	0.0536922	0.103152	0.0772619	0.015758	0.0532351	0.0853962	0.695639	0.270263	0.0868549	0.856374	0.0859199	0.229908	0.0209474	0.0914159	0.174632	1
PthTs_3_30	0.0667591	0.0303478	0.0502601	0.0297621	0.0967357	0.0494956	0.0136686	0.0283304	0.0782351	0.482024	0.200892	0.0612383	0.516587	0.0560575	0.136362	0.0285517	0.0790989	0.104209	1
average
	Arg	Lys	Asn	Asp	Gln	Glu	His	Pro	Tyr	Trp	Ser	Thr	Gly	Ala	Met	Phe	Val	Ile/Leu	fMet
0	1	1	1	1	1	1	1	1	1	1	1	1	1	1	1	1	1	1	1
5	0.931872	0.321308	0.651777	0.533051	0.754315	0.641487	0.460029	0.775094	0.831337	1.06271	0.90939	0.66912	0.899062	0.675309	0.992892	0.492919	0.79038	0.933898	1
10	0.691304	0.0799414	0.168527	0.128147	0.440211	0.155607	0.0828422	0.480788	0.619224	0.953385	0.730766	0.237063	0.775242	0.276013	0.673553	0.104285	0.30373	0.684674	1
15	0.175506	0.0621936	0.0540807	0.0620275	0.170593	0.0940972	0.0304557	0.113125	0.219009	0.827767	0.258953	0.114763	0.734061	0.111836	0.443786	0.0403712	0.121006	0.338984	1
20	0.0863064	0.0426622	0.0402957	0.047652	0.0886086	0.0678774	0.0140746	0.0459296	0.0818106	0.669319	0.232581	0.072933	0.728805	0.0770224	0.232209	0.0208066	0.0891634	0.179726	1
30	0.0585004	0.028001	0.0489131	0.0290524	0.0900683	0.0463774	0.0128776	0.0295453	0.0743163	0.483527	0.193715	0.0575095	0.468821	0.052581	0.135465	0.0280153	0.0773727	0.103967	1
SD
	Arg	Lys	Asn	Asp	Gln	Glu	His	Pro	Tyr	Trp	Ser	Thr	Gly	Ala	Met	Phe	Val	Ile/Leu	fMet
0	0	0	0	0	0	0	0	0	0	0	0	0	0	0	0	0	0	0	0
5	0.25909	0.0362115	0.0582345	0.0404144	0.0604496	0.0278303	0.0295131	0.0280751	0.0190226	0.0867596	0.049538	0.0404311	0.0593957	0.0852754	0.0168042	0.0447453	0.0219019	0.0241109	0
10	0.0908311	0.0203096	0.0346021	0.0275087	0.0945703	0.0266651	0.0149991	0.0772871	0.0151714	0.0453933	0.120167	0.0552968	0.187085	0.0736447	0.00588244	0.0186862	0.00156872	0.0320236	0
15	0.0367923	0.00748333	0.00476383	0.00755197	0.018191	0.00822808	0.00485304	0.00644176	0.0147476	0.127127	0.0233949	0.0170519	0.0895251	0.0075081	0.00675165	0.00491229	0.00252346	0.0217329	0
20	0.0202001	0.00574394	0.00694911	0.00714865	0.0147923	0.00928519	0.00153233	0.00633906	0.00431751	0.0229587	0.035468	0.0132922	0.123151	0.00910619	0.00348702	0.000229916	0.00377654	0.00443518	0
30	0.00741234	0.00203697	0.00604675	0.00360054	0.0127641	0.00634013	0.00306679	0.00105249	0.0034445	0.0300174	0.0249213	0.00699071	0.0741118	0.00537177	0.00429088	0.00116301	0.00263482	0.00295523	0

## Sheet: Fig1_h
	MR	MK	MN	MD	MQ	ME	MH	MY	MP	MW	MS	MT	MG	MA	MM	MF	MV	MI/ML	fMet	dihydrouridine (D)
PthTs_1_0	163981	69384.3	66347.2	1732.64	11082.3	0	0	1902.34	1940.97	0	72487.6	82035.7	8474.9	154222	0	85738.2	47323.5	596024	2.54952e+07	1.69347e+08
PthTs_1_5	2.18958e+06	35564.7	3.17392e+06	1.22557e+06	823408	1.24212e+06	345194	666152	1.1472e+06	0	3.07836e+06	1.19708e+06	385138	5.65562e+06	298173	4.49223e+06	1.67368e+06	4.02715e+06	2.25157e+07	1.34944e+08
PthTs_1_10	5.82798e+06	79777	7.19853e+06	2.70657e+06	1.90731e+06	2.58299e+06	49570.5	1.26181e+06	910205	0	8.69434e+06	2.17948e+06	1.69123e+06	2.10742e+07	493224	4.09762e+06	2.89218e+06	6.9106e+06	2.06391e+07	1.54718e+08
PthTs_1_15	1.18534e+07	1.68184e+06	1.04337e+07	2.11203e+06	7.3469e+06	3.21509e+06	13862	6.34664e+06	3.80115e+06	890475	2.01481e+07	3.2661e+06	2.8364e+06	3.52419e+07	1.67098e+06	5.66692e+06	3.40193e+06	2.19694e+07	3.02943e+07	1.52343e+08
PthTs_1_20	1.4511e+07	3.14113e+06	8.80115e+06	2.04075e+06	9.98172e+06	3.03733e+06	42642.6	8.32638e+06	3.45544e+06	1.71986e+06	2.1749e+07	3.89589e+06	5.17665e+06	3.97303e+07	3.36576e+06	6.75909e+06	3.71128e+06	3.69135e+07	2.70869e+07	1.72745e+08
PthTs_1_30	1.32287e+07	5.37052e+06	7.33056e+06	1.62289e+06	9.63074e+06	2.82301e+06	40828.4	8.23476e+06	2.9291e+06	4.05271e+06	1.73938e+07	3.46251e+06	7.48028e+06	3.44358e+07	3.92878e+06	7.22286e+06	4.50502e+06	3.97591e+07	2.78111e+07	1.60803e+08
PthTs_2_0	155839	0	56666.7	1443.67	13441.5	1406.36	0	16537.8	3318.78	0	82734.1	99227.9	9825.87	169983	0	70254.5	41143.7	393966	2.67667e+07	1.75084e+08
PthTs_2_5	2.09609e+06	0	2.66632e+06	1.31489e+06	784195	1.0751e+06	0	578277	689445	0	2.97457e+06	1.23653e+06	389415	4.11712e+06	257819	2687332	1.08635e+06	2.03385e+06	2.03353e+07	1.54515e+08
PthTs_2_10	5.11441e+06	0	6.07265e+06	2.41155e+06	1.65222e+06	1.92793e+06	0	1.03189e+06	730276	0	7.65576e+06	1.99854e+06	1.55159e+06	1.66471e+07	410437	2.80565e+06	1.88641e+06	3.67425e+06	2.2088e+07	1.77586e+08
PthTs_2_15	1.28143e+07	1.47162e+06	9.37457e+06	2.05998e+06	6.87267e+06	1.68288e+06	0	4.18903e+06	3.7198e+06	940685	1.90104e+07	3.2749e+06	2.86019e+06	2.25245e+07	1.08728e+06	3.62036e+06	2.26167e+06	1.27775e+07	2.94093e+07	1.90322e+08
PthTs_2_20	1.32677e+07	2.50897e+06	9.23313e+06	2.13886e+06	1.03724e+07	1.8842e+06	0	6.79232e+06	3.54089e+06	597801	2.26477e+07	4.15898e+06	5.57723e+06	3.28204e+07	2.03928e+06	3.77568e+06	2.52671e+06	1.57154e+07	2.93157e+07	1.66022e+08
PthTs_2_30	1.26759e+07	5.12182e+06	8.16951e+06	1.92904e+06	1.09437e+07	1.89738e+06	0	5.88633e+06	3.67007e+06	4.13101e+06	2.00951e+07	4.13787e+06	8.74032e+06	3.1141e+07	4.16195e+06	4.87182e+06	2.95308e+06	2.4434e+07	3.30477e+07	1.80197e+08
PthTs_3_0	211722	0	93218.4	0	8493.88	1937.16	0	15717.2	8785.87	0	77887.5	102796	0	145624	0	66497	47307.8	380318	2.77973e+07	2.10467e+08
PthTs_3_5	1166554	0	1450453	592620	326803	486894	0	138607	281929	0	1490564	482178	113082	2.40994e+06	47479	892671	450875	715268	9.84361e+06	9.58288e+07
PthTs_3_10	6.04927e+06	0	8.1642e+06	3.11518e+06	2.19462e+06	2.63189e+06	0	1.53599e+06	1.26429e+06	0	1.03094e+07	2.49227e+06	1.98226e+06	2.49606e+07	679888	2.33897e+06	2.13062e+06	4.25009e+06	2.71239e+07	1.7107e+08
PthTs_3_15	1.03415e+07	843481	9.80826e+06	2.21626e+06	7.52782e+06	1.77246e+06	0	4.96956e+06	3.11403e+06	502547	2.11346e+07	3.40466e+06	2.99459e+06	2.23034e+07	1.45037e+06	2.13068e+06	1.75969e+06	1.09071e+07	2.98938e+07	1.80679e+08
PthTs_3_20	1.35806e+07	2.77396e+06	8.45479e+06	2.16527e+06	1.01102e+07	1.86696e+06	0	9.42325e+06	3.65047e+06	1.61887e+06	2.22802e+07	4.15177e+06	5.50195e+06	2.77605e+07	2.44934e+06	4.11911e+06	2.6675e+06	2.24014e+07	3.00044e+07	1.70677e+08
PthTs_3_30	1.38336e+07	4.55091e+06	8.27803e+06	1.75161e+06	1.09771e+07	1.60554e+06	0	5.40176e+06	3.40891e+06	3.99166e+06	1.99289e+07	3.85112e+06	8.23729e+06	2.47642e+07	3.8308e+06	4.20891e+06	2.70162e+06	2.19511e+07	3.21815e+07	1.71168e+08
	MR	MK	MN	MD	MQ	ME	MH	MY	MP	MW	MS	MT	MG	MA	MM	MF	MV	MI/ML	fMet
PthTs_1_0	0.00643186	0.00272147	0.00260234	6.79596e-05	0.000434683	0	0	7.46158e-05	7.6131e-05	0	0.00284319	0.00321769	0.000332412	0.00604908	0	0.00336292	0.00185617	0.0233779	1
PthTs_1_5	0.097247	0.00157955	0.140965	0.0544319	0.0365704	0.0551668	0.0153313	0.0295861	0.0509513	0	0.136721	0.0531667	0.0171053	0.251186	0.0132429	0.199516	0.074334	0.17886	1
PthTs_1_10	0.282376	0.00386533	0.348781	0.131138	0.0924125	0.12515	0.00240177	0.0611366	0.044101	0	0.421256	0.105599	0.0819428	1.02108	0.0238976	0.198537	0.140131	0.33483	1
PthTs_1_15	0.391275	0.0555168	0.344412	0.0697171	0.242518	0.106129	0.000457578	0.2095	0.125474	0.0293942	0.665078	0.107812	0.0936281	1.16332	0.0551583	0.187063	0.112296	0.725199	1
PthTs_1_20	0.535722	0.115965	0.324923	0.075341	0.368508	0.112133	0.00157429	0.307395	0.127569	0.0634943	0.802936	0.14383	0.191113	1.46677	0.124258	0.249534	0.137014	1.36278	1
PthTs_1_30	0.475661	0.193107	0.263584	0.0583538	0.346291	0.101507	0.00146806	0.296096	0.105321	0.145723	0.625425	0.124501	0.268967	1.2382	0.141266	0.259711	0.161986	1.42961	1
PthTs_2_0	0.00582211	0	0.00211706	5.39353e-05	0.000502173	5.25413e-05	0	0.000617849	0.000123989	0	0.00309093	0.00370714	0.000367093	0.00635053	0	0.00262469	0.00153712	0.0147185	1
PthTs_2_5	0.103076	0	0.131117	0.0646605	0.0385631	0.0528685	0	0.0284371	0.0339038	0	0.146276	0.0608071	0.0191497	0.202461	0.0126784	0.132151	0.053422	0.100015	1
PthTs_2_10	0.231547	0	0.27493	0.109179	0.0748018	0.0872842	0	0.0467172	0.0330621	0	0.346603	0.0904808	0.0702458	0.753671	0.0185819	0.127021	0.0854041	0.166346	1
PthTs_2_15	0.435724	0.0500392	0.318762	0.070045	0.23369	0.0572227	0	0.142439	0.126484	0.031986	0.646407	0.111356	0.0972545	0.765898	0.0369707	0.123103	0.0769032	0.434472	1
PthTs_2_20	0.452581	0.0855845	0.314955	0.0729595	0.353817	0.0642729	0	0.231696	0.120785	0.0203919	0.772546	0.141869	0.190248	1.11955	0.0695629	0.128794	0.0861897	0.536076	1
PthTs_2_30	0.383563	0.154983	0.247203	0.0583712	0.331149	0.0574132	0	0.178116	0.111054	0.125001	0.608064	0.125209	0.264475	0.942302	0.125938	0.147418	0.089358	0.739353	1
PthTs_3_0	0.00761663	0	0.0033535	0	0.000305565	6.96888e-05	0	0.000565423	0.000316069	0	0.00280198	0.00369807	0	0.00523878	0	0.00239221	0.00170189	0.0136818	1
PthTs_3_5	0.118509	0	0.14735	0.0602036	0.0331995	0.0494629	0	0.014081	0.0286408	0	0.151425	0.0489839	0.0114878	0.244823	0.00482333	0.0906853	0.0458038	0.0726632	1
PthTs_3_10	0.223024	0	0.300996	0.11485	0.0809108	0.0970323	0	0.0566288	0.0466115	0	0.380085	0.0918846	0.0730817	0.920244	0.025066	0.0862327	0.0785516	0.156692	1
PthTs_3_15	0.345942	0.0282159	0.328103	0.0741377	0.251819	0.0592919	0	0.16624	0.10417	0.0168111	0.706989	0.113892	0.100174	0.746087	0.0485175	0.071275	0.0588647	0.364861	1
PthTs_3_20	0.45262	0.0924518	0.281785	0.0721651	0.336958	0.0622229	0	0.314062	0.121664	0.0539544	0.742564	0.138372	0.183371	0.925215	0.0816329	0.137284	0.0889037	0.746606	1
PthTs_3_30	0.429862	0.141414	0.257229	0.0544291	0.3411	0.0498902	0	0.167853	0.105928	0.124036	0.619265	0.119669	0.255963	0.769517	0.119037	0.130786	0.0839493	0.682103	1
average
	MR	MK	MN	MD	MQ	ME	MH	MY	MP	MW	MS	MT	MG	MA	MM	MF	MV	MI/ML	fMet
0	0.00662354	0.000907156	0.00269097	4.06317e-05	0.00041414	4.07434e-05	0	0.000419296	0.000172063	0	0.00291203	0.00354097	0.000233168	0.00587946	0	0.00279327	0.00169839	0.0172594	1
5	0.106277	0.000526518	0.139811	0.0597653	0.036111	0.0524994	0.00511042	0.0240347	0.0378319	0	0.144807	0.0543192	0.0159143	0.232823	0.0102482	0.140784	0.0578533	0.117179	1
10	0.245649	0.00128844	0.308236	0.118389	0.0827084	0.103156	0.000800591	0.0548275	0.0412582	0	0.382648	0.0959883	0.0750901	0.898333	0.0225152	0.137264	0.101362	0.219289	1
15	0.39098	0.0445906	0.330426	0.0712999	0.242676	0.0742144	0.000152526	0.172726	0.118709	0.0260637	0.672825	0.11102	0.0970189	0.891768	0.0468822	0.127147	0.082688	0.508177	1
20	0.480308	0.0980004	0.307221	0.0734885	0.353094	0.0795428	0.000524763	0.284385	0.123339	0.0459468	0.772682	0.141357	0.188244	1.17051	0.0918179	0.17187	0.104036	0.881821	1
30	0.429695	0.163168	0.256005	0.0570514	0.339513	0.0696034	0.000489353	0.214022	0.107434	0.131586	0.617584	0.123126	0.263135	0.983341	0.128747	0.179305	0.111764	0.950356	1
SD
	MR	MK	MN	MD	MQ	ME	MH	MY	MP	MW	MS	MT	MG	MA	MM	MF	MV	MI/ML	fMet
0	0.000912485	0.00157124	0.000622969	3.58799e-05	9.99011e-05	3.63115e-05	0	0.00029965	0.000126988	0	0.000156294	0.00028	0.000202673	0.000574954	0	0.000506836	0.000159556	0.00532407	0
5	0.0109864	0.000911956	0.00817751	0.00512837	0.00271116	0.00286982	0.00885151	0.00863933	0.0116624	0	0.0074611	0.00599531	0.00396735	0.0264861	0.00470655	0.0549265	0.0147723	0.0551396	0
10	0.0320905	0.00223165	0.0374539	0.0113992	0.00894193	0.0196618	0.00138666	0.00737655	0.00720815	0	0.0373923	0.00835303	0.00610167	0.135046	0.00345604	0.0568482	0.0337492	0.100178	0
15	0.0448916	0.014443	0.012982	0.00246307	0.0090652	0.0276579	0.000264183	0.0339976	0.0126017	0.00811715	0.0310252	0.00305364	0.00327936	0.235379	0.00920342	0.0579996	0.0271814	0.191142	0
20	0.0479902	0.0159322	0.0225851	0.0016527	0.0157874	0.0282423	0.000908916	0.0457515	0.003689	0.0226395	0.0301861	0.00276449	0.00424183	0.274351	0.0287348	0.0673923	0.0285922	0.429619	0
30	0.0460493	0.026801	0.00825846	0.00227096	0.00769446	0.0278839	0.000847584	0.0712634	0.00314921	0.0122517	0.00880162	0.00301509	0.00660471	0.237023	0.0113778	0.0701284	0.0435772	0.416033	0

## Sheet: Fig1_i
aa-tRNA																						dipep-tRNA
	Arg	Lys	Asn	Asp	Gln	Glu	His	Pro	Tyr	Trp	Ser	Thr	Gly	Ala	Met	Phe	Val	Ile/Leu	sum				MR	MK	MN	MD	MQ	ME	MH	MY	MP	MW	MS	MT	MG	MA	MM	MF	MV	MI/ML	sum
PthTs_1_0	4.24419	1.33105	0.900227	0.808426	1.25283	1.10313	0.562574	2.40479	0.609253	1.32596	0.202078	0.822322	2.56645	2.26475	0.983604	1.35457	2.65077	14.3793	39.7663			PthTs_1_0	0.00643186	0.00272147	0.00260234	6.79596e-05	0.000434683	0	0	7.46158e-05	7.6131e-05	0	0.00284319	0.00321769	0.000332412	0.00604908	0	0.00336292	0.00185617	0.0233779	0.0534485
PthTs_1_5	3.26677	0.473569	0.640276	0.467592	1.01183	0.7392	0.27797	1.83807	0.493118	1.29531	0.190414	0.584459	2.4755	1.74408	0.95879	0.61286	2.12194	13.1227	32.3144			PthTs_1_5	0.097247	0.00157955	0.140965	0.0544319	0.0365704	0.0551668	0.0153313	0.0295861	0.0509513	0	0.136721	0.0531667	0.0171053	0.251186	0.0132429	0.199516	0.074334	0.17886	1.40596
PthTs_1_10	2.68915	0.136635	0.187219	0.129089	0.687444	0.20537	0.0562718	1.36133	0.371741	1.23334	0.175296	0.247304	2.54405	0.816323	0.65772	0.153621	0.809119	10.3694	22.8304			PthTs_1_10	0.282376	0.00386533	0.348781	0.131138	0.0924125	0.12515	0.00240177	0.0611366	0.044101	0	0.421256	0.105599	0.0819428	1.02108	0.0238976	0.198537	0.140131	0.33483	3.41864
PthTs_1_15	0.690881	0.0761058	0.0493027	0.0528613	0.21597	0.104591	0.0190128	0.263818	0.125964	0.931931	0.0523566	0.0844388	1.81475	0.244603	0.436845	0.0483312	0.315275	4.65765	10.1847			PthTs_1_15	0.391275	0.0555168	0.344412	0.0697171	0.242518	0.106129	0.000457578	0.2095	0.125474	0.0293942	0.665078	0.107812	0.0936281	1.16332	0.0551583	0.187063	0.112296	0.725199	4.68395
PthTs_1_20	0.337578	0.0533196	0.0359163	0.0400205	0.111621	0.0746552	0.00771005	0.102616	0.0469235	0.873682	0.0459993	0.0588519	1.84639	0.175351	0.226718	0.0283528	0.241938	2.62757	6.93522			PthTs_1_20	0.535722	0.115965	0.324923	0.075341	0.368508	0.112133	0.00157429	0.307395	0.127569	0.0634943	0.802936	0.14383	0.191113	1.46677	0.124258	0.249534	0.137014	1.36278	6.51086
PthTs_1_30	0.239022	0.0355266	0.0487678	0.0260679	0.122925	0.0557686	0.00870377	0.0724441	0.0437246	0.602369	0.0432973	0.0508566	1.29973	0.125221	0.128652	0.0361412	0.20856	1.53561	4.68339			PthTs_1_30	0.475661	0.193107	0.263584	0.0583538	0.346291	0.101507	0.00146806	0.296096	0.105321	0.145723	0.625425	0.124501	0.268967	1.2382	0.141266	0.259711	0.161986	1.42961	6.23678
	Arg	Lys	Asn	Asp	Gln	Glu	His	Pro	Tyr	Trp	Ser	Thr	Gly	Ala	Met	Phe	Val	Ile/Leu
PthTs_2_0	4.00106	1.03916	0.904402	0.86279	1.24208	1.12133	0.57021	2.27451	0.594293	1.02329	0.196518	0.809944	2.52066	2.20841	0.955662	1.0267	2.68202	12.6652	36.6983			PthTs_2_0	0.00582211	0	0.00211706	5.39353e-05	0.000502173	5.25413e-05	0	0.000617849	0.000123989	0	0.00309093	0.00370714	0.000367093	0.00635053	0	0.00262469	0.00153712	0.0147185	0.0416857
PthTs_2_5	3.18177	0.337268	0.587174	0.448582	0.952262	0.717507	0.25288	1.83543	0.500253	1.17717	0.183445	0.539927	2.22809	1.43767	0.951783	0.555405	2.05241	12.1596	30.0987			PthTs_2_5	0.103076	0	0.131117	0.0646605	0.0385631	0.0528685	0	0.0284371	0.0339038	0	0.146276	0.0608071	0.0191497	0.202461	0.0126784	0.132151	0.053422	0.100015	1.17959
PthTs_2_10	2.57788	0.076536	0.139586	0.0998245	0.492659	0.160984	0.0434081	0.944887	0.36298	1.02912	0.134229	0.169541	1.68284	0.535649	0.649935	0.119771	0.810259	8.37321	18.4033			PthTs_2_10	0.231547	0	0.27493	0.109179	0.0748018	0.0872842	0	0.0467172	0.0330621	0	0.346603	0.0904808	0.0702458	0.753671	0.0185819	0.127021	0.0854041	0.166346	2.51588
PthTs_2_15	0.587214	0.0609037	0.0443256	0.0460545	0.188266	0.095913	0.0141919	0.24818	0.127714	0.979271	0.046278	0.0869363	1.66644	0.236339	0.430394	0.0466922	0.322546	4.60884	9.83649			PthTs_2_15	0.435724	0.0500392	0.318762	0.070045	0.23369	0.0572227	0	0.142439	0.126484	0.031986	0.646407	0.111356	0.0972545	0.765898	0.0369707	0.123103	0.0769032	0.434472	3.75876
PthTs_2_20	0.28151	0.0401962	0.0303467	0.0343041	0.0913913	0.0658163	0.00727644	0.0952616	0.0493367	0.66863	0.0392737	0.0489011	1.53913	0.149556	0.225747	0.0210897	0.227444	2.3027	5.91791			PthTs_2_20	0.452581	0.0855845	0.314955	0.0729595	0.353817	0.0642729	0	0.231696	0.120785	0.0203919	0.772546	0.141869	0.190248	1.11955	0.0695629	0.128794	0.0861897	0.536076	4.76188
PthTs_2_30	0.209754	0.0280206	0.0382621	0.0216991	0.0935924	0.0438239	0.00541287	0.0686459	0.0433515	0.526246	0.0326206	0.0400476	0.966534	0.102457	0.133063	0.0295825	0.199381	1.27789	3.86039			PthTs_2_30	0.383563	0.154983	0.247203	0.0583712	0.331149	0.0574132	0	0.178116	0.111054	0.125001	0.608064	0.125209	0.264475	0.942302	0.125938	0.147418	0.089358	0.739353	4.68897
	Arg	Lys	Asn	Asp	Gln	Glu	His	Pro	Tyr	Trp	Ser	Thr	Gly	Ala	Met	Phe	Val	Ile/Leu
PthTs_3_0	3.51097	1.06105	0.899995	0.852259	1.22392	1.13226	0.569455	2.25113	0.564496	1.18807	0.19926	0.80131	2.45597	2.18356	0.975611	1.20207	2.61699	13.713	37.4014			PthTs_3_0	0.00761663	0	0.0033535	0	0.000305565	6.96888e-05	0	0.000565423	0.000316069	0	0.00280198	0.00369807	0	0.00523878	0	0.00239221	0.00170189	0.0136818	0.0417416
PthTs_3_5	4.32089	0.300896	0.535364	0.426841	0.842842	0.695777	0.251984	1.69732	0.475796	1.26038	0.169852	0.504822	2.08437	1.32068	0.98338	0.583433	2.10771	12.7394	31.3018			PthTs_3_5	0.118509	0	0.14735	0.0602036	0.0331995	0.0494629	0	0.014081	0.0286408	0	0.151425	0.0489839	0.0114878	0.244823	0.00482333	0.0906853	0.0458038	0.0726632	1.12214
PthTs_3_10	2.79475	0.067399	0.128945	0.0929493	0.459313	0.155219	0.0412139	1.03743	0.359437	1.09814	0.127885	0.161164	1.63773	0.491392	0.655499	0.0995194	0.795152	9.21194	19.4151			PthTs_3_10	0.223024	0	0.300996	0.11485	0.0809108	0.0970323	0	0.0566288	0.0466115	0	0.380085	0.0918846	0.0730817	0.920244	0.025066	0.0862327	0.0785516	0.156692	2.73189
PthTs_3_15	0.761782	0.0751173	0.0526175	0.0573706	0.229878	0.115428	0.018611	0.271385	0.132868	0.978352	0.0562469	0.107591	2.0482	0.263091	0.426216	0.0480295	0.324029	4.51352	10.4803			PthTs_3_15	0.345942	0.0282159	0.328103	0.0741377	0.251819	0.0592919	0	0.16624	0.10417	0.0168111	0.706989	0.113892	0.100174	0.746087	0.0485175	0.071275	0.0588647	0.364861	3.58539
PthTs_3_20	0.382771	0.0522536	0.0426918	0.0457597	0.126249	0.0874809	0.00897347	0.119839	0.0482058	0.826465	0.0538527	0.0695978	2.10323	0.187611	0.224301	0.0251803	0.239235	2.39473	7.03843			PthTs_3_20	0.45262	0.0924518	0.281785	0.0721651	0.336958	0.0622229	0	0.314062	0.121664	0.0539544	0.742564	0.138372	0.183371	0.925215	0.0816329	0.137284	0.0889037	0.746606	4.83183
PthTs_3_30	0.23439	0.0322006	0.0452339	0.025365	0.118396	0.0560421	0.00778367	0.0637753	0.0441634	0.572677	0.0400298	0.0490709	1.26872	0.122405	0.133037	0.0343211	0.207001	1.42902	4.48364			PthTs_3_30	0.429862	0.141414	0.257229	0.0544291	0.3411	0.0498902	0	0.167853	0.105928	0.124036	0.619265	0.119669	0.255963	0.769517	0.119037	0.130786	0.0839493	0.682103	4.45203
			PthTs_1	PthTs_2	PthTs_3																		PthTs_1	PthTs_2	PthTs_3
		0	39.7663	36.6983	36.6983																	0	0.0534485	0.0416857	0.0417416
		5	32.3144	30.0987	30.0987																	5	1.40596	1.17959	1.12214
		10	22.8304	18.4033	18.4033																	10	3.41864	2.51588	2.73189
		15	10.1847	9.83649	9.83649																	15	4.68395	3.75876	3.58539
		20	6.93522	5.91791	5.91791																	20	6.51086	4.76188	4.83183
		30	4.68339	3.86039	3.86039																	30	6.23678	4.68897	4.45203
			PthTs_1	PthTs_2	PthTs_3			average	SD														PthTs_1	PthTs_2	PthTs_3				average	SD
		0	100	100	100		0	100	0													0	0.856988	0.889015	0.937587			0	0.89453	0.0405814
		5	81.2609	82.0166	82.0166		5	81.7647	0.436309													5	22.543	25.1566	25.2052			5	24.3016	1.52316
		10	57.4116	50.1476	50.1476		10	52.5689	4.19388													10	54.8142	53.6552	61.3628			10	56.6107	4.15604
		15	25.6114	26.8037	26.8037		15	26.4063	0.688403													15	75.102	80.1616	80.5339			15	78.5992	3.03435
		20	17.44	16.1259	16.1259		20	16.5639	0.75869													20	104.395	101.555	108.531			20	104.827	3.50811
		30	11.7773	10.5193	10.5193		30	10.9386	0.726323													30	100	100	100			30	100	0
							average				SD
								aa-tRNA	dipep-tRNA			aa-tRNA	dipep-tRNA
							0	100	0.89453		0	0	0.0405814
							5	81.7647	24.3016		5	0.436309	1.52316
							10	52.5689	56.6107		10	4.19388	4.15604
							15	26.4063	78.5992		15	0.688403	3.03435
							20	16.5639	104.827		20	0.75869	3.50811
							30	10.9386	100		30	0.726323	0

## Sheet: Fig2_b
aa-tRNA			dipep-tRNA			tri, tetra-pep-tRNA
condition	value		condition	value		condition	value
30℃	3.22269		30℃	0		43℃	0
30℃	2.88384		30℃	0.0249235		43℃	0
30℃	1.10622		30℃	0		43℃	0
30℃	3.09615		30℃	0		43℃	0.0186876
30℃	3.72638		30℃	0		43℃	0.0753266
30℃	0.294283		30℃	0		43℃	0
30℃	10.5999		30℃	0		43℃	0.0081791
30℃	0.994329		30℃	0.02896		43℃	0
30℃	0.676568		30℃	0		43℃	0.0233831
30℃	1.34906		30℃	0		43℃	0.0383235
30℃	0.764191		30℃	0		43℃	0.00108381
30℃	1.12235		30℃	0		43℃	0.00677458
30℃	0.214286		30℃	0		43℃	0.0576995
30℃	0.62426		30℃	0		43℃	0
30℃	1.54573		30℃	0		43℃	0
30℃	3.05254		30℃	0		43℃	0.197558
30℃	0.820635		30℃	0.00224315		43℃	0
30℃	1.05945		30℃	0		43℃	0
37℃	1.89609		37℃	0.00436727		43℃	0
37℃	0.924801		37℃	0.145645		43℃	0
37℃	0.540613		37℃	0.162618		43℃	0
37℃	1.23983		37℃	0.0157923		43℃	0.0578674
37℃	1.66675		37℃	0.0644511		43℃	0.070577
37℃	0.190687		37℃	0.0894273		43℃	0
37℃	5.14938		37℃	0		43℃	0
37℃	0.362369		37℃	0.0364579		43℃	0
37℃	0.179673		37℃	0.0166386		43℃	0.0877783
37℃	0.623376		37℃	0.023156		43℃	0
37℃	0.19641		37℃	0		43℃	0
37℃	0.349895		37℃	0.0668045		43℃	0.00351422
37℃	0.458264		37℃	0.00214922		43℃	0
37℃	0.164633		37℃	0.00218536		43℃	0
37℃	0.274422		37℃	0.0876645		43℃	0
37℃	1.87257		37℃	0.0603679		43℃	0
37℃	0.422561		37℃	0.0525217		43℃	0
37℃	0.473242		37℃	0		43℃	0.00382497
43℃	2.77516		43℃	0.0645156		43℃	0
43℃	0.10357		43℃	0.994704		43℃	0
43℃	0.0160997		43℃	1.14828		43℃	0
43℃	0.157627		43℃	0.0888013		43℃	0
43℃	0.253725		43℃	0.256725		43℃	0.0239436
43℃	0.0149119		43℃	0.291057		43℃	0.0541239
43℃	1.74247		43℃	0.974079		43℃	0.00636978
43℃	0.031182		43℃	0.251203		43℃	0.116103
43℃	0.000289627		43℃	0		43℃	0
43℃	0.0899865		43℃	0.289646		43℃	0
43℃	0.146966		43℃	0		43℃	0
43℃	0.0200694		43℃	0.0755876		43℃	0
43℃	0		43℃	0.0298676		43℃	0.0554504
43℃	0		43℃	0		43℃	0
43℃	0.0366641		43℃	0.241693		43℃	0
43℃	0.49373		43℃	0.692208		43℃	0
43℃	0.0904329		43℃	0.374545		43℃	0
43℃	0.455324		43℃	0.0123538		43℃	0.0356242
Ery	1.21898		Ery	0.33375		43℃	0
Ery	0.00276614		Ery	0.319849		43℃	0
Ery	0.00154414		Ery	0.850357		43℃	0
Ery	0.00347603		Ery	0.152775		43℃	0.00780434
Ery	0.00348401		Ery	0.513909		43℃	0
Ery	0.00217423		Ery	0.0715422		43℃	0
Ery	0.0163429		Ery	1.32571		43℃	0.0157906
Ery	0.000106768		Ery	0.50149		43℃	0
Ery	0.00019626		Ery	0.334356		43℃	0
Ery	0.016461		Ery	0.657304		43℃	0
Ery	0.0517373		Ery	0.349067		43℃	0
Ery	4.74137e-05		Ery	0.0551455		43℃	0
Ery	0.00374116		Ery	0.291585		43℃	0
Ery	0		Ery	0.00971094		43℃	0
Ery	0.00120105		Ery	0.690906		43℃	0
Ery	0.00650492		Ery	0.733788		43℃	0
Ery	0		Ery	0.286186		43℃	0
Ery	0.00296487		Ery	0.251941		43℃	0
Tyl	1.92296		Tyl	0.104495		43℃	0
Tyl	0.00251185		Tyl	1.61616		43℃	0
Tyl	0		Tyl	1.08751		43℃	0
Tyl	1.77511		Tyl	0		43℃	0
Tyl	0		Tyl	1.93066		43℃	0
Tyl	0		Tyl	1.17229		43℃	0
Tyl	0.0141614		Tyl	4.63226		43℃	0
Tyl	0.000102723		Tyl	1.23767		43℃	0
Tyl	0		Tyl	0.88202		43℃	0
Tyl	2.41873e-05		Tyl	1.2253		43℃	0
Tyl	0.295566		Tyl	0		43℃	0
Tyl	3.46791e-05		Tyl	1.71949		43℃	0
Tyl	0.0022216		Tyl	0.458216		43℃	0
Tyl	0.251049		Tyl	0.168608		43℃	0
Tyl	0		Tyl	1.01035		43℃	0
Tyl	0.00602649		Tyl	1.73497		43℃	0
Tyl	0		Tyl	0.501767		43℃	0
Tyl	0.327669		Tyl	0.277168		43℃	0
						43℃	0
						43℃	0
						43℃	0
						43℃	0
						43℃	0
						43℃	0
						43℃	0
						43℃	0
						43℃	0
						43℃	0
						43℃	0
						43℃	0
						43℃	0
						43℃	0
						43℃	0
						43℃	0
						43℃	0
						43℃	0
						43℃	0
						43℃	0
						43℃	0
						43℃	0
						43℃	0
						43℃	0
						43℃	0
						43℃	0
						43℃	0
						43℃	0
						Ery	0.00259202
						Ery	0.00798956
						Ery	0.00536834
						Ery	0.0175185
						Ery	0.038807
						Ery	0.00331308
						Ery	0.0260987
						Ery	0.00252702
						Ery	0.0423601
						Ery	0.0396463
						Ery	0.0369655
						Ery	0.012578
						Ery	0.00444265
						Ery	0.0132943
						Ery	0.0191945
						Ery	0.154574
						Ery	0.0148109
						Ery	0.00664343
						Ery	0.00437264
						Ery	0.00885935
						Ery	0.0187724
						Ery	0.232275
						Ery	0.0755883
						Ery	0.00404581
						Ery	0.0274401
						Ery	0.0102038
						Ery	0.0160925
						Ery	0.0372015
						Ery	0.0443963
						Ery	0.0343009
						Ery	0.0278948
						Ery	0.00234327
						Ery	0.00841355
						Ery	0.00635486
						Ery	0.0180872
						Ery	0.0108653
						Ery	0.00423161
						Ery	0.0734843
						Ery	0.00359511
						Ery	0.00534875
						Ery	0.0658227
						Ery	0.00594526
						Ery	0.0178025
						Ery	0.0489449
						Ery	0.00455509
						Ery	0.0152207
						Ery	0.0359966
						Ery	0.00363731
						Ery	0.0055419
						Ery	0.00546893
						Ery	0.00836467
						Ery	0.0153518
						Ery	0.0111254
						Ery	0.217615
						Ery	0.00417507
						Ery	0.00374326
						Ery	0.00203016
						Ery	0.0014681
						Ery	0.00431955
						Ery	0.00686249
						Ery	0.149794
						Ery	0.0604311
						Ery	0.00623183
						Ery	0.00339331
						Ery	0.00207597
						Ery	0.00655503
						Ery	0.0022831
						Ery	0.0307636
						Ery	0.00141832
						Ery	0.00844048
						Ery	0.0110046
						Ery	0.00275869
						Ery	0.0180969
						Ery	0.00497006
						Ery	0.00127312
						Ery	0.00225516
						Ery	0.0152333
						Ery	0.00305123
						Ery	0.014983
						Ery	0.00341561
						Ery	0.0184968
						Ery	0.0008283
						Ery	0.0106375
						Ery	0.0208958
						Ery	0.00553326
						Ery	0.00284869
						Ery	0.131372
						Ery	0.0247977
						Ery	0.000851915
						Ery	0.0586027
						Ery	0.0358473
						Ery	0.0154213
						Ery	0.0701378
						Ery	0.024291
						Ery	0.0210593
						Ery	0.00151995
						Ery	0.00387098
						Ery	0.00710027
						Ery	0.00771921
						Ery	0.0030313
						Ery	0.00173565
						Ery	0.00168272
						Ery	0.000937939
						Ery	0.0138629
						Ery	0.0214628
						Ery	0.000968257
						Ery	0.100101
						Ery	0.0232784
						Ery	0.00430372
						Ery	8.35924e-05
						Ery	0.0224162
						Ery	0.000989734
						Ery	0.00286704
						Ery	0.00106356
						Ery	0.00518097
						Ery	0.00404174
						Ery	0.0018083
						Ery	0.000110519
						Tyl	0
						Tyl	0
						Tyl	0
						Tyl	0.0303981
						Tyl	0.00675184
						Tyl	0.00101659
						Tyl	0.00322624
						Tyl	0.00547231
						Tyl	0.00860404
						Tyl	0.0130228
						Tyl	0
						Tyl	0
						Tyl	0
						Tyl	0
						Tyl	0.0105153
						Tyl	0
						Tyl	0
						Tyl	0.00732651
						Tyl	0.00117734
						Tyl	0
						Tyl	0
						Tyl	0
						Tyl	0
						Tyl	0
						Tyl	0
						Tyl	0
						Tyl	0
						Tyl	0
						Tyl	0
						Tyl	0
						Tyl	0
						Tyl	0
						Tyl	0.0337393
						Tyl	0
						Tyl	0
						Tyl	0
						Tyl	0
						Tyl	0
						Tyl	0
						Tyl	0
						Tyl	0
						Tyl	0.00526889
						Tyl	0
						Tyl	0.0692238
						Tyl	0
						Tyl	0
						Tyl	0
						Tyl	0
						Tyl	0.00673219
						Tyl	0
						Tyl	0
						Tyl	0
						Tyl	0
						Tyl	0.00962374
						Tyl	0
						Tyl	0
						Tyl	0
						Tyl	0
						Tyl	0
						Tyl	0
						Tyl	0.00620033
						Tyl	0
						Tyl	0
						Tyl	0
						Tyl	0
						Tyl	0
						Tyl	0
						Tyl	0
						Tyl	0
						Tyl	0
						Tyl	0
						Tyl	0
						Tyl	0
						Tyl	0
						Tyl	0
						Tyl	0
						Tyl	0
						Tyl	0
						Tyl	0
						Tyl	0
						Tyl	0
						Tyl	0
						Tyl	0
						Tyl	0
						Tyl	0
						Tyl	0
						Tyl	0
						Tyl	0
						Tyl	0
						Tyl	0
						Tyl	0
						Tyl	0
						Tyl	0
						Tyl	0.00197033
						Tyl	0
						Tyl	0
						Tyl	0
						Tyl	0
						Tyl	0.00285665
						Tyl	0
						Tyl	0
						Tyl	0
						Tyl	0
						Tyl	0
						Tyl	0
						Tyl	0
						Tyl	0
						Tyl	0
						Tyl	0
						Tyl	0
						Tyl	0
						Tyl	0
						Tyl	0
						Tyl	0
						Tyl	0
						Tyl	0
						Tyl	0
						Tyl	0

## Sheet: Fig2_C
mg/ml
	MR	MH	MD	MN	ME	MQ	MS	MG	MT	MK	MA	MP	MY	MV	MM	M(I/L)	MF	MW	fM
0	5.65181e+07	1.27907e+06	1.88561e+07	1.11455e+08	2.92773e+07	3.90425e+07	8.13585e+07	7.63007e+06	2.69701e+07	2.38068e+07	1.35994e+08	1.19756e+07	3.52861e+07	4.64214e+07	6.3988e+06	8.23184e+07	8.36095e+07	5.7296e+06	4.4855e+08
0.1	8.75099e+08	3.43376e+07	1.63889e+08	5.47567e+08	3.66438e+08	5.21582e+08	3.9799e+08	2.06226e+07	5.06351e+08	2.59909e+08	5.85513e+08	1.3822e+08	3.13113e+08	7.40877e+08	2.12294e+08	1.8813e+09	4.88462e+08	2.29437e+08	4.15507e+08
0.2	8.07672e+08	3.00646e+07	1.18461e+08	4.6626e+08	3.48534e+08	4.45563e+08	3.61139e+08	1.87247e+07	4.67198e+08	2.41924e+08	5.89661e+08	9.03525e+07	2.43031e+08	5.53132e+08	1.81944e+08	1.67493e+09	4.06044e+08	1.26786e+08	3.86125e+08
0.4	7.92857e+08	3.18345e+07	1.37248e+08	4.94933e+08	3.39861e+08	4.59378e+08	3.33155e+08	1.81891e+07	4.6287e+08	2.56388e+08	5.44594e+08	1.17158e+08	2.75973e+08	6.44864e+08	1.79371e+08	1.76967e+09	4.61472e+08	1.99397e+08	3.78672e+08
0.8	8.66516e+08	3.26609e+07	1.33453e+08	5.14702e+08	3.63218e+08	4.89047e+08	3.5853e+08	1.93591e+07	4.89167e+08	2.78591e+08	6.05893e+08	1.16681e+08	2.7615e+08	6.43882e+08	1.85606e+08	1.80093e+09	4.58102e+08	1.9385e+08	3.90241e+08
1.6	8.27967e+08	3.03115e+07	1.208e+08	4.84388e+08	3.48712e+08	4.62998e+08	3.37621e+08	1.78965e+07	4.52841e+08	2.49824e+08	5.6289e+08	9.97766e+07	2.45628e+08	5.71552e+08	1.79389e+08	1.66724e+09	4.64826e+08	1.63511e+08	3.83304e+08
	MR	MH	MD	MN	ME	MQ	MS	MG	MT	MK	MA	MP	MY	MV	MM	M(I/L)	MF	MW	fM	sum
0	0.126002	0.00285156	0.042038	0.24848	0.065271	0.0870417	0.181381	0.0170105	0.0601273	0.053075	0.303187	0.0266985	0.0786672	0.103492	0.0142655	0.183521	0.1864	0.0127736	1	1.79228
0.1	2.1061	0.0826402	0.394431	1.31783	0.881905	1.25529	0.957843	0.0496324	1.21863	0.625523	1.40915	0.332654	0.753569	1.78307	0.510928	4.52772	1.17558	0.552185	1	19.9347
0.2	2.09174	0.0778624	0.306794	1.20753	0.902644	1.15393	0.935291	0.0484937	1.20997	0.626544	1.52712	0.233998	0.629409	1.43252	0.471205	4.3378	1.05159	0.328356	1	18.5728
0.4	2.09378	0.0840689	0.362447	1.30702	0.897507	1.21313	0.879797	0.0480339	1.22235	0.677072	1.43817	0.309391	0.728793	1.70296	0.473684	4.67335	1.21866	0.526569	1	19.8568
0.8	2.22046	0.0836942	0.341976	1.31893	0.930754	1.25319	0.918739	0.049608	1.2535	0.713895	1.55261	0.298999	0.707639	1.64996	0.47562	4.6149	1.1739	0.496744	1	20.0551
1.6	2.16008	0.0790794	0.315154	1.26372	0.909753	1.20791	0.880816	0.04669	1.18141	0.651764	1.46852	0.260306	0.640816	1.49112	0.468006	4.34966	1.21268	0.426584	1	19.0141
								sum	ratio
							0	1.79228	1
							0.1	19.9347	11.1225
							0.2	18.5728	10.3627
							0.4	19.8568	11.0791
							0.8	20.0551	11.1897
							1.6	19.0141	10.6089
							0	1
							0.1	11.1225
							0.2	10.3627
							0.4	11.0791
							0.8	11.1897
							1.6	10.6089

## Sheet: Fig2_d
	MA	MD	ME	MF	MG	M(I/L)	MK	MM	MN	MP	MQ	MR	MS	MT	MV	MW	MY	fM
deTolC_noTyl_0_1	1.31152e+08	1.7378e+07	2.94646e+07	8.36095e+07	7.69938e+06	7.79289e+07	2.37965e+07	6.48992e+06	1.11455e+08	1.18781e+07	3.90425e+07	5.39279e+07	8.2096e+07	2.69701e+07	4.48779e+07	5.56988e+06	3.64414e+07	4.4855e+08
deTolC_noTyl_0_2	1.26647e+08	1.9025e+07	2.98275e+07	8.49708e+07	6.67659e+06	7.79077e+07	3.20042e+07	6.61311e+06	1.11159e+08	1.02646e+07	3.19411e+07	5.25204e+07	7.55414e+07	2.82755e+07	4.58695e+07	5.59951e+06	3.11447e+07	4.33765e+08
deTolC_noTyl_0_3	1.29809e+08	1.88837e+07	3.02399e+07	8.81683e+07	6.60378e+06	7.95996e+07	3.24605e+07	6.5288e+06	1.12738e+08	1.09101e+07	3.41561e+07	5.42823e+07	7.51475e+07	2.91286e+07	4.55543e+07	5.82214e+06	3.34854e+07	4.65076e+08
deTolC_Tyl_0.1	5.85513e+08	1.49944e+08	3.66325e+08	4.88462e+08	2.82543e+07	1.7621e+09	2.59909e+08	2.12294e+08	5.47653e+08	9.31737e+07	5.21582e+08	8.75099e+08	3.99892e+08	5.06351e+08	7.40489e+08	2.29437e+08	3.18468e+08	4.15507e+08
	MA	MD	ME	MF	MG	M(I/L)	MK	MM	MN	MP	MQ	MR	MS	MT	MV	MW	MY
	0.292391	0.0387427	0.0656886	0.1864	0.017165	0.173735	0.0530521	0.0144687	0.24848	0.0264812	0.0870417	0.120227	0.183026	0.0601273	0.100051	0.0124175	0.0812428	1
	0.291972	0.0438602	0.0687643	0.195891	0.0153922	0.179608	0.0737824	0.0152458	0.256266	0.0236641	0.0736369	0.12108	0.174153	0.0651861	0.105747	0.0129091	0.0718009	1
	0.279113	0.0406035	0.0650214	0.189578	0.0141994	0.171154	0.0697962	0.0140381	0.242408	0.0234587	0.0734421	0.116717	0.161581	0.062632	0.0979503	0.0125187	0.0719998	1
	1.40915	0.36087	0.881634	1.17558	0.0679997	4.24085	0.625523	0.510928	1.31804	0.224241	1.25529	2.1061	0.96242	1.21863	1.78213	0.552185	0.766456	1
	MA	MD	ME	MF	MG	M(I/L)	MK	MM	MN	MP	MQ	MR	MS	MT	MV	MW	MY
	20.7494	10.7359	7.45078	15.856	25.2428	4.09671	8.48124	2.83185	18.8523	11.8092	6.93398	5.70852	19.0172	4.93399	5.61412	2.2488	10.5998
	20.7196	12.154	7.79964	16.6634	22.6357	4.23519	11.7953	2.98395	19.443	10.553	5.86612	5.74902	18.0953	5.34911	5.93375	2.33782	9.36791
	19.8071	11.2515	7.3751	16.1264	20.8815	4.03584	11.1581	2.74758	18.3916	10.4614	5.85061	5.54186	16.7891	5.13953	5.49624	2.26712	9.39387
	100	100	100	100	100	100	100	100	100	100	100	100	100	100	100	100	100
	MA	MD	ME	MF	MG	M(I/L)	MK	MM	MN	MP	MQ	MR	MS	MT	MV	MW	MY
a.v.	20.4254	11.3805	7.54184	16.2152	22.92	4.12258	10.4782	2.85446	18.8956	10.9412	6.2169	5.66647	17.9672	5.14088	5.68137	2.28458	9.7872
SD	0.535635	0.717788	0.226444	0.410973	2.19452	0.10216	1.75852	0.119797	0.527026	0.753149	0.621058	0.1098	1.11959	0.207563	0.226377	0.0470083	0.70386

## Sheet: Fig3_b
WT_mono																						deRF3_mono																					WT_dipep
	Arg	Asn	Glu	Asp	Ser	Gln	Gly	Thr	Ala	Lys	Pro	Tyr	Val	Met	I/L	Phe	Trp	fMet					Asp	Asn	Glu	Arg	Ser	Gln	Gly	Thr	AlA	Lys	Pro	Tyr	VAl	Met	I/L	Phe	Trp	fMet				MD	MN	ME	MR	MS	MQ
WT_0min_1	2.8891e+07	3.75051e+07	5.82504e+07	1.58742e+08	1.78318e+07	7.00659e+07	1.60754e+08	6.73631e+07	2.03362e+08	8.6218e+07	1.92012e+08	8.24445e+07	2.66345e+08	9.17399e+07	1.27045e+09	1.16809e+08	1.22535e+08	1.44752e+08				deRF3_0min_1	9.49727e+07	9.8975e+07	1.53318e+08	4.6977e+08	6.63021e+07	1.57629e+08	3.20559e+08	1.50392e+08	3.25111e+08	1.20173e+08	2.7345e+08	1.14712e+08	3.52847e+08	1.1849e+08	1.41536e+09	1.40175e+08	1.4528e+08	1.78075e+08			WT_0min_1	0	706561	4431.04	1.02879e+06	619103	124764
WT_0min_2	3.70499e+07	4.70495e+07	7.21489e+07	2.06096e+08	2.49474e+07	8.22361e+07	1.85411e+08	7.53135e+07	2.15269e+08	9.91603e+07	1.88956e+08	7.85112e+07	2.71184e+08	9.1213e+07	1.26541e+09	1.12232e+08	1.27842e+08	1.55614e+08				deRF3_0min_2	9.29777e+07	9.76966e+07	1.51306e+08	4.49226e+08	5.99906e+07	1.56614e+08	3.1965e+08	1.53934e+08	3.29422e+08	1.26896e+08	2.77931e+08	1.14614e+08	3.54416e+08	1.20755e+08	1.43196e+09	1.48297e+08	1.54252e+08	1.74125e+08			WT_0min_2	10095.5	795131	2977.75	1.08687e+06	638775	114304
WT_0min_3	3.66842e+07	5.13277e+07	7.6233e+07	2.20085e+08	1.90329e+07	8.70212e+07	1.88925e+08	8.01757e+07	2.33056e+08	1.05951e+08	2.08194e+08	8.87301e+07	2.78177e+08	9.95654e+07	1.33214e+09	1.11775e+08	1.33316e+08	1.6157e+08				deRF3_0min_3	1.01645e+08	1.03633e+08	1.66002e+08	5.02556e+08	6.86661e+07	1.63918e+08	3.40915e+08	1.64966e+08	3.43646e+08	1.34306e+08	2.97543e+08	1.26088e+08	3.87314e+08	1.33504e+08	1.60391e+09	1.62918e+08	1.60534e+08	1.89401e+08			WT_0min_3	23093.2	779792	2289.78	1.0865e+06	600821	114495
WT_0min_4	4.76268e+07	5.30359e+07	8.72229e+07	2.50315e+08	4.11388e+07	9.49253e+07	2.06773e+08	9.44207e+07	2.43622e+08	1.07099e+08	1.86834e+08	7.99166e+07	2.75423e+08	8.96028e+07	1.24291e+09	1.05691e+08	9.99668e+07	1.53846e+08				deRF3_0min_4	1.10957e+08	1.12284e+08	1.77238e+08	5.336e+08	7.23529e+07	1.78975e+08	3.6e+08	1.75438e+08	3.72069e+08	1.46504e+08	3.27801e+08	1.38862e+08	4.16541e+08	1.43312e+08	1.68636e+09	1.72707e+08	1.79967e+08	2.10251e+08			WT_0min_4	29816.4	840068	3292.51	1.11145e+06	1.00165e+06	69241.3
WT_10min_1	2.12858e+07	1.37965e+07	4.53097e+07	2.52818e+08	5.66996e+07	7.85774e+07	2.60882e+08	5.06315e+07	2.22948e+08	2.20404e+07	2.02992e+08	7.85898e+07	1.97242e+08	9.05929e+07	1.24005e+09	3.31196e+07	1.70817e+08	2.06201e+08				deRF3_10min_1	7.38873e+07	6.3132e+07	1.30454e+08	5.50171e+08	7.70311e+07	1.57449e+08	4.28525e+08	1.3285e+08	3.88024e+08	5.25151e+07	3.08409e+08	1.44449e+08	3.79783e+08	1.55122e+08	1.75847e+09	7.22898e+07	2.26157e+08	2.49674e+08			WT_10min_1	1.59751e+07	4.2727e+07	5.21764e+07	7.92137e+07	4.86256e+07	1.00941e+07
WT_10min_2	1.56958e+07	9.56338e+06	3.16774e+07	2.02714e+08	4.02626e+07	6.72343e+07	2.44767e+08	4.10297e+07	1.84353e+08	1.5648e+07	1.73817e+08	6.3002e+07	1.51957e+08	7.45496e+07	1.00565e+09	2.23325e+07	1.41946e+08	1.75551e+08				deRF3_10min_2	6.24068e+07	5.62087e+07	1.13655e+08	4.88396e+08	7.55977e+07	1.35399e+08	3.67822e+08	1.15311e+08	3.32876e+08	4.20752e+07	2.70019e+08	1.29187e+08	3.22045e+08	1.34571e+08	1.51816e+09	6.1526e+07	1.98562e+08	2.24435e+08			WT_10min_2	1.47476e+07	3.66535e+07	4.81777e+07	7.69506e+07	4.51973e+07	9.36636e+06
WT_10min_3	2.39575e+07	1.49181e+07	4.78115e+07	2.52622e+08	3.66894e+07	8.00302e+07	2.52394e+08	5.29e+07	2.14307e+08	1.84546e+07	1.94917e+08	7.72721e+07	1.89169e+08	8.81426e+07	1.1025e+09	2.82575e+07	1.53942e+08	1.80792e+08				deRF3_10min_3	6.86006e+07	6.17371e+07	9.56914e+07	5.10743e+08	9.58104e+07	1.48912e+08	4.02302e+08	1.32162e+08	3.68383e+08	5.7565e+07	2.77909e+08	1.28338e+08	3.46698e+08	1.36928e+08	1.62398e+09	7.25432e+07	2.03466e+08	2.285e+08			WT_10min_3	1.52591e+07	3.96109e+07	4.39389e+07	6.22556e+07	3.8804e+07	7.81268e+06
WT_10min_4	2.81102e+07	1.63248e+07	5.33067e+07	2.65801e+08	6.19389e+07	8.74259e+07	2.78323e+08	5.95816e+07	2.30649e+08	2.28015e+07	1.97731e+08	7.78652e+07	2.01744e+08	8.73757e+07	1.16755e+09	3.71003e+07	1.56984e+08	1.90788e+08				deRF3_10min_4	3.92411e+07	3.67072e+07	7.33932e+07	4.68788e+08	9.97125e+07	1.09023e+08	4.31031e+08	9.60127e+07	3.0796e+08	2.58263e+07	2.23539e+08	1.31757e+08	2.59012e+08	1.26853e+08	1.44087e+09	4.55557e+07	2.01436e+08	2.28236e+08			WT_10min_4	1.55051e+07	4.19546e+07	4.49752e+07	6.42451e+07	4.07201e+07	8.64272e+06
WT_20min_1	2.17125e+06	2.33492e+06	4.322e+06	4.41265e+07	7.41018e+06	8.41314e+06	2.68868e+08	7.25118e+06	2.25005e+07	6.2815e+06	1.4521e+07	7.71293e+06	1.93188e+07	2.53299e+07	3.20341e+08	2.38809e+06	9.75662e+07	1.88364e+08				deRF3_20min_1	4.17174e+07	3.96406e+07	5.8362e+07	4.86296e+08	1.07629e+08	1.18466e+08	4.84335e+08	1.02409e+08	3.36541e+08	2.9942e+07	2.38276e+08	1.4382e+08	2.82715e+08	1.42787e+08	1.61134e+09	4.80443e+07	2.26494e+08	2.60605e+08			WT_20min_1	1.97732e+07	4.82148e+07	4.95917e+07	1.85523e+08	1.58723e+08	7.27476e+07
WT_20min_2	3.50852e+06	3.32892e+06	7.46013e+06	4.0334e+07	1.05663e+07	8.42986e+06	2.70092e+08	9.03822e+06	2.87373e+07	9.3277e+06	1.39339e+07	7.34153e+06	2.99522e+07	2.47972e+07	3.39341e+08	3.84127e+06	9.93149e+07	2.02708e+08				deRF3_20min_2	4.76145e+07	4.31719e+07	8.50806e+07	5.01677e+08	1.12021e+08	1.23667e+08	4.68513e+08	1.11174e+08	3.55361e+08	2.82629e+07	2.58729e+08	1.47339e+08	2.92631e+08	1.41924e+08	1.70346e+09	5.69684e+07	2.4115e+08	2.51404e+08			WT_20min_2	1.93632e+07	5.15759e+07	5.06625e+07	1.86889e+08	1.65105e+08	7.67752e+07
WT_20min_3	1.88179e+06	2.28229e+06	4.27687e+06	4.33415e+07	7.74883e+06	8.46579e+06	2.98041e+08	7.61208e+06	2.00988e+07	5.75991e+06	1.3435e+07	7.54755e+06	1.86836e+07	2.88732e+07	3.47334e+08	2.64263e+06	1.10255e+08	1.99041e+08				deRF3_20min_3	4.50146e+07	3.80091e+07	7.4233e+07	4.50949e+08	1.05312e+08	1.10425e+08	4.31051e+08	9.98559e+07	3.337e+08	2.63237e+07	2.51473e+08	1.45298e+08	2.84071e+08	1.40306e+08	1.6711e+09	5.35796e+07	2.33781e+08	2.46603e+08			WT_20min_3	2.10951e+07	5.32398e+07	5.1517e+07	1.87227e+08	1.713e+08	7.92365e+07
WT_20min_4	1.64637e+06	2.16799e+06	3.61427e+06	4.29385e+07	7.30086e+06	8.16701e+06	2.77177e+08	7.00951e+06	1.95887e+07	5.4916e+06	1.34824e+07	7.81292e+06	1.8184e+07	2.81463e+07	3.22211e+08	2.05497e+06	1.08636e+08	1.87275e+08				deRF3_20min_4	2.62614e+07	2.91978e+07	5.17055e+07	3.84659e+08	8.39866e+07	8.67087e+07	4.88837e+08	6.88807e+07	2.7491e+08	2.2307e+07	1.30804e+08	1.14286e+08	2.01363e+08	1.32825e+08	1.38977e+09	3.91093e+07	2.23166e+08	2.71823e+08			WT_20min_4	2.00792e+07	5.15654e+07	4.84153e+07	1.76439e+08	1.62944e+08	7.51067e+07
WT_30min_1	608434	1.79855e+06	2.07196e+06	7.38523e+06	4.24402e+06	5.04222e+06	2.66537e+08	3.67129e+06	1.10528e+07	5.31384e+06	3.26693e+06	1.81774e+06	1.13982e+07	5.01971e+06	5.32638e+07	1.0474e+06	2.17619e+07	1.9626e+08				deRF3_30min_1	2.33904e+07	2.73362e+07	4.56832e+07	3.83862e+08	6.75301e+07	8.10391e+07	4.6856e+08	6.2485e+07	2.52563e+08	1.77521e+07	1.15354e+08	1.06558e+08	1.82332e+08	1.21554e+08	1.28108e+09	3.36052e+07	2.12371e+08	2.36253e+08			WT_30min_1	3.30056e+07	7.05156e+07	5.4681e+07	1.978e+08	1.94851e+08	1.10174e+08
WT_30min_2	199456	1.55278e+06	1.54356e+06	7.19766e+06	3.56912e+06	5.03623e+06	2.87997e+08	3.5035e+06	9.38583e+06	5.64777e+06	3.19179e+06	1.71534e+06	9.48079e+06	6.13432e+06	5.01314e+07	891874	2.12161e+07	2.13908e+08				deRF3_30min_2	1.04456e+06	1.07874e+06	1.94767e+06	1.4292e+07	3.13829e+06	3.16598e+06	2.04123e+07	2.39981e+06	9.44312e+06	355026	4.3538e+06	4.19515e+06	7.62625e+06	4.69659e+06	5.15252e+07	1.20114e+06	8.50859e+06	9.70531e+06			WT_30min_2	3.80195e+07	8.0259e+07	6.3049e+07	2.23986e+08	2.16788e+08	1.23476e+08
WT_30min_3	1.38752e+06	2.64285e+06	4.04843e+06	1.13144e+07	6.98062e+06	6.79576e+06	3.19927e+08	5.44377e+06	1.52766e+07	6.71531e+06	4.93236e+06	2.72584e+06	1.54426e+07	7.4779e+06	8.007e+07	1.71635e+06	3.51502e+07	2.19419e+08				deRF3_30min_3	2.27185e+07	2.67185e+07	4.39695e+07	3.75163e+08	5.91047e+07	7.68518e+07	4.42105e+08	5.84097e+07	2.36905e+08	1.5824e+07	1.14023e+08	1.04723e+08	1.7225e+08	1.20828e+08	1.25254e+09	3.14183e+07	2.10706e+08	2.44615e+08			WT_30min_3	4.04929e+07	8.81592e+07	5.16734e+07	1.92964e+08	2.29849e+08	1.31098e+08
WT_30min_4	273391	1.78334e+06	1.81265e+06	8.98724e+06	3.94863e+06	5.54144e+06	2.92157e+08	3.39067e+06	9.19199e+06	5.65013e+06	3.21269e+06	1.68469e+06	1.11541e+07	6.13371e+06	5.30653e+07	1.00417e+06	2.23372e+07	2.2467e+08				deRF3_30min_4	2.71294e+07	2.8868e+07	5.06513e+07	4.05554e+08	8.28458e+07	8.6778e+07	4.82211e+08	6.81116e+07	2.72956e+08	2.16775e+07	1.22943e+08	1.1049e+08	1.9566e+08	1.2474e+08	1.37264e+09	3.69279e+07	2.18779e+08	2.49861e+08			WT_30min_4	3.62481e+07	8.01771e+07	6.03089e+07	2.1343e+08	2.17997e+08	1.26769e+08
	Asp	Asn	Glu	Arg	Ser	Gln	Gly	Thr	Ala	Lys	Pro	Tyr	VAl	Met	I/L	Phe	Trp	fMet	sum				Asp	Asn	Glu	Arg	Ser	Gln	Gly	Thr	AlA	Lys	Pro	Tyr	VAl	Met	I/L	Phe	Trp	fMet	sum			MD	MN	ME	MR	MS	MQ
WT_0min_1	0.199589	0.259099	0.402414	1.09664	0.123189	0.484041	1.11055	0.465369	1.4049	0.595625	1.32649	0.569556	1.84001	0.633772	8.77674	0.806958	0.846513	1	20.9414			deRF3_0min_1	0.533329	0.555804	0.860975	2.63804	0.372326	0.88518	1.80013	0.844544	1.82569	0.674844	1.53559	0.644178	1.98145	0.665393	7.94811	0.787165	0.815832	1	25.3686		WT_0min_1	0	0.00488118	3.06112e-05	0.00710723	0.00427699	0.000861916
WT_0min_2	0.238089	0.302348	0.463641	1.32441	0.160316	0.528463	1.19148	0.483977	1.38335	0.63722	1.21426	0.504526	1.74267	0.58615	8.13171	0.721222	0.821534	1	20.4354			deRF3_0min_2	0.53397	0.561071	0.868949	2.5799	0.344526	0.899436	1.83575	0.884043	1.89187	0.728762	1.59616	0.658227	2.03541	0.693498	8.22376	0.851667	0.88587	1	26.0729		WT_0min_2	6.48752e-05	0.00510964	1.91355e-05	0.00698438	0.00410487	0.000734537
WT_0min_3	0.227048	0.31768	0.471825	1.36216	0.1178	0.538596	1.16931	0.496228	1.44244	0.655759	1.28857	0.549173	1.72171	0.616236	8.24494	0.691805	0.825124	1	20.7364			deRF3_0min_3	0.536666	0.547162	0.876458	2.6534	0.362544	0.865458	1.79996	0.870989	1.81439	0.709109	1.57097	0.665723	2.04495	0.704876	8.46833	0.860177	0.847589	1	26.1988		WT_0min_3	0.00014293	0.00482633	1.4172e-05	0.00672463	0.00371863	0.000708641
WT_0min_4	0.309575	0.344734	0.56695	1.62705	0.267403	0.617016	1.34403	0.613736	1.58354	0.696143	1.21443	0.519459	1.79026	0.58242	8.07892	0.686994	0.649786	1	21.4924			deRF3_0min_4	0.527738	0.534048	0.842985	2.53792	0.344127	0.851244	1.71224	0.834423	1.76964	0.696807	1.55909	0.660459	1.98116	0.681624	8.0207	0.821433	0.855965	1	25.2316		WT_0min_4	0.000193807	0.00546046	2.14014e-05	0.00722445	0.00651072	0.00045007
WT_10min_1	0.103228	0.0669078	0.219735	1.22607	0.274972	0.381072	1.26518	0.245544	1.08122	0.106888	0.984439	0.381131	0.956549	0.439342	6.0138	0.160618	0.828402	1	14.7351			deRF3_10min_1	0.295935	0.252857	0.522495	2.20355	0.308526	0.630617	1.71634	0.532093	1.55412	0.210334	1.23524	0.578549	1.52111	0.621297	7.04307	0.289536	0.905808	1	20.4215		WT_10min_1	0.0774732	0.20721	0.253037	0.384157	0.235816	0.0489528
WT_10min_2	0.089409	0.0544765	0.180446	1.15473	0.22935	0.382991	1.39428	0.23372	1.05014	0.089137	0.990125	0.358882	0.865605	0.424662	5.72857	0.127214	0.808575	1	14.1623			deRF3_10min_2	0.278061	0.250445	0.506405	2.17611	0.336835	0.603286	1.63888	0.513781	1.48317	0.187472	1.20311	0.575611	1.43491	0.599599	6.76435	0.274137	0.884717	1	19.7109		WT_10min_2	0.0840076	0.208791	0.274438	0.438339	0.25746	0.0533542
WT_10min_3	0.132514	0.0825153	0.264456	1.39731	0.202937	0.442664	1.39605	0.292601	1.18538	0.102077	1.07813	0.427409	1.04633	0.487536	6.09815	0.156298	0.851489	1	15.6438			deRF3_10min_3	0.300222	0.270184	0.418781	2.2352	0.419302	0.651695	1.76062	0.57839	1.61218	0.251926	1.21623	0.561655	1.51728	0.599248	7.10715	0.317476	0.890444	1	20.708		WT_10min_3	0.0844014	0.219097	0.243035	0.344349	0.214634	0.0432136
WT_10min_4	0.147337	0.0855653	0.279403	1.39318	0.324648	0.458236	1.45881	0.312292	1.20893	0.119512	1.03639	0.408124	1.05743	0.457973	6.11961	0.194458	0.82282	1	15.8847			deRF3_10min_4	0.171932	0.16083	0.321567	2.05396	0.436883	0.477678	1.88853	0.420672	1.3493	0.113156	0.97942	0.577284	1.13484	0.555798	6.31304	0.199599	0.882575	1	18.0371		WT_10min_4	0.081269	0.219902	0.235734	0.336736	0.213431	0.0453001
WT_20min_1	0.0115269	0.0123958	0.0229449	0.234262	0.0393397	0.0446643	1.42739	0.0384955	0.119452	0.0333477	0.07709	0.0409469	0.102561	0.134473	1.70065	0.012678	0.517966	1	4.57018			deRF3_20min_1	0.160079	0.15211	0.223948	1.86603	0.412997	0.454581	1.8585	0.392968	1.29138	0.114894	0.914319	0.55187	1.08484	0.547904	6.18307	0.184357	0.86911	1	17.263		WT_20min_1	0.104973	0.255966	0.263276	0.984918	0.842641	0.386207
WT_20min_2	0.0173083	0.0164223	0.0368024	0.198976	0.052126	0.0415862	1.33242	0.0445874	0.141767	0.0460155	0.068739	0.0362173	0.14776	0.12233	1.67404	0.0189498	0.489941	1	4.48599			deRF3_20min_2	0.189395	0.171723	0.338423	1.99551	0.445582	0.491905	1.86359	0.442213	1.41351	0.11242	1.02914	0.586067	1.16399	0.564525	6.7758	0.226601	0.959216	1	18.7696		WT_20min_2	0.0955226	0.254435	0.249929	0.921965	0.814496	0.378748
WT_20min_3	0.00945433	0.0114664	0.0214874	0.217752	0.0389309	0.042533	1.49739	0.0382439	0.100979	0.0289383	0.0674989	0.0379197	0.0938683	0.145062	1.74504	0.0132768	0.553935	1	4.66378			deRF3_20min_3	0.182539	0.154131	0.301022	1.82864	0.427051	0.447784	1.74795	0.404926	1.35319	0.106745	1.01975	0.589198	1.15193	0.568954	6.77645	0.217271	0.948004	1	18.2255		WT_20min_3	0.105984	0.267482	0.258827	0.940648	0.86063	0.398092
WT_20min_4	0.00879116	0.0115765	0.0192992	0.22928	0.0389846	0.0436096	1.48005	0.0374289	0.104598	0.0293237	0.0719923	0.0417189	0.0970975	0.150294	1.72052	0.010973	0.580089	1	4.67563			deRF3_20min_4	0.0966123	0.107415	0.190218	1.41511	0.308976	0.31899	1.79837	0.253403	1.01136	0.0820646	0.48121	0.420444	0.740788	0.488644	5.1128	0.143878	0.820999	1	13.7913		WT_20min_4	0.107218	0.275345	0.258525	0.94214	0.870078	0.40105
WT_30min_1	0.00310014	0.00916415	0.0105572	0.0376299	0.0216245	0.0256915	1.35808	0.0187063	0.0563172	0.0270755	0.016646	0.00926193	0.0580772	0.0255769	0.271394	0.00533681	0.110883	1	2.06513			deRF3_30min_1	0.0990057	0.115707	0.193365	1.62479	0.285838	0.343018	1.9833	0.264483	1.06904	0.0751403	0.488265	0.451033	0.771765	0.514508	5.4225	0.142242	0.898913	1	14.7429		WT_30min_1	0.168173	0.359297	0.278615	1.00785	0.992821	0.561369
WT_30min_2	0.000932441	0.0072591	0.00721602	0.0336484	0.0166853	0.0235439	1.34636	0.0163786	0.0438779	0.0264028	0.0149213	0.00801905	0.0443219	0.0286774	0.23436	0.00416943	0.0991836	1	1.95596			deRF3_30min_2	0.107628	0.11115	0.200681	1.4726	0.323358	0.326211	2.10321	0.247268	0.972985	0.0365806	0.4486	0.432253	0.785781	0.48392	5.30897	0.123761	0.876695	1	14.3616		WT_30min_2	0.177738	0.375204	0.294749	1.04711	1.01347	0.577238
WT_30min_3	0.00632361	0.0120447	0.0184507	0.0515652	0.0318141	0.0309716	1.45806	0.0248099	0.0696228	0.0306049	0.0224792	0.012423	0.0703795	0.0340804	0.364918	0.00782223	0.160196	1	2.40657			deRF3_30min_3	0.0928748	0.109227	0.17975	1.53369	0.241624	0.314175	1.80735	0.238782	0.968484	0.0646897	0.466133	0.428115	0.70417	0.493953	5.12047	0.12844	0.861379	1	13.7533		WT_30min_3	0.184546	0.401784	0.235501	0.879432	1.04753	0.597476
WT_30min_4	0.00121685	0.00793759	0.00806808	0.040002	0.0175753	0.0246648	1.30038	0.0150918	0.0409133	0.0251486	0.0142996	0.00749853	0.0496467	0.027301	0.236192	0.00446953	0.0994225	1	1.91983			deRF3_30min_4	0.108578	0.115536	0.202718	1.62312	0.331568	0.347305	1.92992	0.272598	1.09243	0.0867581	0.492047	0.442205	0.783076	0.499238	5.49362	0.147794	0.875605	1	14.8441		WT_30min_4	0.161339	0.356866	0.268434	0.94997	0.9703	0.564244
							WT_mono																						deRF3_mono
		0min average		average	SD			average	SD															0min average		average	SD			average	SD																average	SD
WT_0min_1	20.9414	20.9014	100.191	100	2.13131		0	100	2.13131													deRF3_0min_1	25.3686	25.718	98.6415	100	1.89921		0	100	1.89921												WT_0min_1	0.0598819		0.00578279	0.00563868	0.000204654
WT_0min_2	20.4354		97.7703				10	72.275	3.83122													deRF3_0min_2	26.0729		101.38				10	76.6755	4.65547												WT_0min_2	0.0597615		0.00577117
WT_0min_3	20.7364		99.2105				20	22.0028	0.424968													deRF3_0min_3	26.1988		101.87				20	66.1497	8.69398												WT_0min_3	0.0553353		0.00534373
WT_0min_4	21.4924		102.828				30	9.98436	1.06165													deRF3_0min_4	25.2316		98.109				30	56.0911	1.92058												WT_0min_4	0.0585793		0.00565701
WT_10min_1	14.7351		70.4981	72.275	3.83122																	deRF3_10min_1	20.4215		79.4056	76.6755	4.65547																WT_10min_1	2.34941		0.226882	0.223126	0.0136506
WT_10min_2	14.1623		67.7577																			deRF3_10min_2	19.7109		76.6425																		WT_10min_2	2.49404		0.24085
WT_10min_3	15.6438		74.8458																			deRF3_10min_3	20.708		80.5196																		WT_10min_3	2.19707		0.212171
WT_10min_4	15.8847		75.9982																			deRF3_10min_4	18.0371		70.1342																		WT_10min_4	2.20153		0.212601
WT_20min_1	4.57018		21.8654	22.0028	0.424968																	deRF3_20min_1	17.263		67.1242	66.1497	8.69398																WT_20min_1	7.23147		0.698343	0.701891	0.020831
WT_20min_2	4.48599		21.4626																			deRF3_20min_2	18.7696		72.9825																		WT_20min_2	6.97971		0.674031
WT_20min_3	4.66378		22.3132																			deRF3_20min_3	18.2255		70.867																		WT_20min_3	7.46343		0.720743
WT_20min_4	4.67563		22.3699																			deRF3_20min_4	13.7913		53.6251																		WT_20min_4	7.39821		0.714445
WT_30min_1	2.06513		9.88032	9.98436	1.06165																	deRF3_30min_1	14.7429		57.3254	56.0911	1.92058																WT_30min_1	10.5662	10.3552	1.02037	1	0.0245221
WT_30min_2	1.95596		9.35802																			deRF3_30min_2	14.3616		55.8429																		WT_30min_2	10.4997		1.01396
WT_30min_3	2.40657		11.5139																			deRF3_30min_3	13.7533		53.4774																		WT_30min_3	10.3575		1.00022
WT_30min_4	1.91983		9.18518																			deRF3_30min_4	14.8441		57.7189																		WT_30min_4	9.99736		0.965445
					aa-tRNA				dipep
					average	WT	deRF3		average	WT	deRF3
					0	100	100		0	0.00563868	0.00568861
					10	72.275	76.6755		10	0.223126	0.103945
					20	22.0028	66.1497		20	0.701891	0.200833
					30	9.98436	56.0911		30	1	0.322266
					SD	WT	deRF3		SD	WT	deRF3
					0	2.13131	1.89921		0	0.000204654	0.000246282
					10	3.83122	4.65547		10	0.0136506	0.0388857
					20	0.424968	8.69398		20	0.020831	0.0706791
					30	1.06165	1.92058		30	0.0245221	0.015749
[truncated: 33 more columns]

## Sheet: Fig3_d
mono																					mono																						mono
0 mM		Arg	Ser	Gly	Thr	Ala	Pro	Lys	Tyr	Val	Met	I&L	Phe	Trp	Asp	Glu	Gln	Asn	fMet		0.1 mM		Arg	Ser	Gly	Thr	Ala	Pro	Lys	Tyr	Val	Met	I&L	Phe	Trp	Asp	Glu	Gln	Asn	fMet			1 mM	Arg	Ser	Gly	Thr	Ala	Pro
	0	1.27748e+07	1.97928e+06	1.57755e+06	2.12927e+06	1.64011e+06	2.84648e+06	884837	1.7948e+06	2.77343e+06	891649	1.15882e+07	1.50949e+06	1.79363e+06	3.33283e+06	4.46696e+06	3.39302e+06	2.63104e+06	1.59246e+06			0	9.8297e+06	1.74595e+06	1.31626e+06	1.90558e+06	1.25556e+06	2.32436e+06	1.49097e+06	1.55427e+06	2.30869e+06	998742	9.3658e+06	1.2817e+06	1.77116e+06	2.46444e+06	4.18185e+06	2.75349e+06	1.84434e+06	1.32273e+06			0	8.38089e+06	1.53895e+06	1.26144e+06	1.70827e+06	1.15069e+06	2.36311e+06
	2	1.1752e+07	1.92592e+06	1.26176e+06	2.07701e+06	1.54748e+06	2.90628e+06	1.53593e+06	1.69169e+06	2.57268e+06	1.16101e+06	1.11293e+07	1.33588e+06	1.88753e+06	2.40065e+06	4.34599e+06	3.17086e+06	2.51766e+06	1.50398e+06			2	9.4887e+06	1.54902e+06	1.23143e+06	1.86485e+06	1.17661e+06	2.23539e+06	1.20315e+06	1.419e+06	2.06444e+06	990701	8.88809e+06	1.28669e+06	1.54771e+06	2.17567e+06	3.53849e+06	2.4954e+06	1.47531e+06	1.41332e+06			2	7.52427e+06	1.20906e+06	1.10838e+06	1.62449e+06	1.13694e+06	2.08691e+06
	4	1.20606e+07	1.72315e+06	1.26434e+06	1.803e+06	1.23477e+06	2.33775e+06	946408	1.48038e+06	2.26224e+06	1.09831e+06	1.02712e+07	908922	1.61399e+06	1.96104e+06	3.98331e+06	2.67436e+06	1.70226e+06	1.65767e+06			4	5.67211e+06	775726	1.37753e+06	957210	668106	1.29738e+06	232921	1.06613e+06	874826	639322	5.7675e+06	565441	1.63924e+06	1.04019e+06	2.27211e+06	1.69652e+06	909764	1.3917e+06			4	1.42053e+06	628195	1.02241e+06	435882	422917	549333
	6	1.71857e+07	1.46617e+06	1.27322e+06	1.11227e+06	1.03986e+06	2.01468e+06	519246	1.25939e+06	2.02395e+06	1.08572e+06	9.82867e+06	393495	1.83919e+06	1.04122e+06	2.16985e+06	1.6492e+06	1.22338e+06	1.84292e+06			6	3.65486e+06	681320	1.51359e+06	512096	426483	690269	160683	761444	624098	543595	4.46865e+06	191568	1.74642e+06	0	1.04671e+06	1.05497e+06	549990	1.54063e+06			6	127308	59435.1	1.22512e+06	57016.5	0	0
	8	8.54529e+06	1.52042e+06	1.6612e+06	1.31374e+06	907336	1.78432e+06	220011	1.53852e+06	1.66106e+06	1.05566e+06	8.43574e+06	353199	1.86272e+06	954313	2.04103e+06	2.50122e+06	986037	1.65403e+06			8	2.45006e+06	490415	1.51392e+06	243284	238674	433973	0	461553	335569	450879	2.89678e+06	134318	1.45786e+06	284705	472718	547547	310099	1.52593e+06			8	0	0	1.257e+06	0	0	0
	10	8.01511e+06	1.23832e+06	1.80892e+06	804660	660948	1.10741e+06	132790	1.49532e+06	1.07296e+06	1.11309e+06	7.27445e+06	196979	2.10653e+06	0	1.37724e+06	1.99976e+06	1.04437e+06	1.94895e+06			10	1.38237e+06	178806	1.44419e+06	147975	53058.9	194608	0	314685	101553	324114	1.69347e+06	54939.8	1.17482e+06	0	250783	180946	0	1.4797e+06			10	0	0	1.19584e+06	0	0	0
	12	1.06419e+07	720186	1.66675e+06	404078	344329	918655	0	1.05319e+06	740266	1.25007e+06	6.92989e+06	124097	2.28668e+06	0	738571	1.19702e+06	601092	2.08177e+06			12	758011	123375	1.00863e+06	0	42981.2	0	39972.7	93234.1	52179.9	213088	983466	0	554089	0	181024	0	0	1.14783e+06			12	255751	121510	1.15193e+06	55486.1	56154.5	984.496
	14	5.80071e+06	373179	1.42355e+06	162397	148189	343343	0	684683	77192.8	760142	3.55888e+06	0	1.79149e+06	0	222002	649780	244120	1.77376e+06			14	298612	75727.2	1.31639e+06	0	24036.6	0	0	68460	0	109100	759599	0	501673	0	84694.8	49222.1	95326.5	1.30732e+06			14	0	0	1.16748e+06	0	0	0
		Arg	Ser	Gly	Thr	Ala	Pro	Lys	Tyr	Val	Met	I&L	Phe	Trp	Asp	Glu	Gln	Asn	fMet				Arg	Ser	Gly	Thr	Ala	Pro	Lys	Tyr	Val	Met	I&L	Phe	Trp	Asp	Glu	Gln	Asn	fMet				Arg	Ser	Gly	Thr	Ala	Pro
	0	8.02209	1.24291	0.990642	1.3371	1.02993	1.78748	0.555643	1.12706	1.7416	0.559921	7.27694	0.947902	1.12633	2.09289	2.80508	2.13069	1.65219	1	36.4264		0	7.43136	1.31996	0.995104	1.44064	0.949218	1.75724	1.12719	1.17504	1.74539	0.755059	7.08064	0.968979	1.33902	1.86314	3.16152	2.08167	1.39434	1	36.5855		0	6.96657	1.27925	1.04856	1.41999	0.956503	1.96432
	2	7.81397	1.28055	0.838946	1.38101	1.02893	1.93239	1.02124	1.12481	1.71058	0.771957	7.39988	0.888231	1.25503	1.5962	2.88966	2.10831	1.674	1	36.7157		2	6.71379	1.09602	0.871307	1.31948	0.83252	1.58166	0.851298	1.00402	1.46071	0.700977	6.28882	0.910405	1.09509	1.53941	2.50368	1.76564	1.04387	1	31.5787		2	7.03239	1.13002	1.03592	1.51829	1.06261	1.95049
	4	7.27559	1.0395	0.762717	1.08767	0.744883	1.41026	0.570926	0.893046	1.36471	0.662561	6.19615	0.548312	0.973647	1.18301	2.40295	1.61332	1.0269	1	29.7562		4	4.07567	0.557395	0.989816	0.6878	0.480066	0.932228	0.167364	0.766065	0.628603	0.459383	4.14422	0.406296	1.17787	0.747425	1.63262	1.21903	0.653708	1	19.7256		4	1.34714	0.59574	0.969586	0.413363	0.401068	0.520953
	6	9.32525	0.795566	0.690871	0.603536	0.564244	1.0932	0.281751	0.683366	1.09823	0.589132	5.3332	0.213517	0.997973	0.564984	1.1774	0.894885	0.663826	1	25.5709		6	2.37231	0.442233	0.982448	0.332393	0.276823	0.448042	0.104297	0.494241	0.405092	0.352839	2.90052	0.124344	1.13357	0	0.679404	0.684763	0.35699	1	12.0903		6	0.140869	0.0657664	1.35562	0.0630902	0	0
	8	5.16635	0.919223	1.00433	0.794267	0.548561	1.07878	0.133015	0.930163	1.00425	0.638234	5.10012	0.213539	1.12617	0.576963	1.23397	1.5122	0.596143	1	22.5763		8	1.60562	0.321387	0.992127	0.159433	0.156412	0.284399	0	0.302473	0.219911	0.295478	1.89837	0.0880237	0.955393	0.186578	0.309789	0.358828	0.20322	1	8.33743		8	0	0	1.13907	0	0	0
	10	4.11254	0.635381	0.928152	0.412869	0.339131	0.56821	0.0681342	0.767245	0.550535	0.571124	3.73251	0.10107	1.08085	0	0.706659	1.02607	0.535862	1	16.1363		10	0.934226	0.120839	0.976005	0.100004	0.0358579	0.131518	0	0.212668	0.0686308	0.21904	1.14447	0.037129	0.793955	0	0.169482	0.122285	0	1	5.06611		10	0	0	1.37227	0	0	0
	12	5.11197	0.345949	0.800641	0.194103	0.165402	0.441285	0	0.50591	0.355595	0.600485	3.32885	0.0596111	1.09843	0	0.35478	0.575002	0.288741	1	14.2267		12	0.660387	0.107486	0.878731	0	0.0374457	0	0.0348246	0.0812265	0.0454597	0.185644	0.856805	0	0.482728	0	0.15771	0	0	1	3.52845		12	0.260922	0.123968	1.17523	0.0566081	0.05729	0.0010044
	14	3.27029	0.210389	0.802564	0.0915552	0.0835454	0.193568	0	0.386007	0.0435193	0.428549	2.0064	0	1.01	0	0.125159	0.366329	0.137628	1	9.1555		14	0.228416	0.0579256	1.00694	0	0.0183862	0	0	0.0523667	0	0.0834534	0.581036	0	0.383742	0	0.0647851	0.0376512	0.0729176	1	2.58762		14	0	0	1.16982	0	0	0
						0 mM	0.1 mM	1 mM
					0	36.4264	36.5855	37.5676
					2	36.7157	31.5787	37.2901
					4	29.7562	19.7256	13.7971
					6	25.5709	12.0903	4.35214
					8	22.5763	8.33743	2.05043
					10	16.1363	5.06611	1.72383
					12	14.2267	3.52845	2.30367
					14	9.1555	2.58762	1.34159
						0 mM	0.1 mM	1 mM
					0	100	100	100
					2	100.794	86.3148	99.2615
					4	81.6885	53.9163	36.7261
					6	70.1989	33.0467	11.5848
					8	61.9778	22.7889	5.45798
					10	44.2985	13.8473	4.58862
					12	39.0562	9.64438	6.13206
					14	25.1343	7.0728	3.57114
dipep																					dipep																					dipep
0 mM																					0.1 mM																					1 mM
		Arg	Ser	Gly	Thr	Ala	Pro	Lys	Tyr	Val	Met	I&L	Phe	Trp	Asp	Glu	Gln	Asn	fMet				Arg	Ser	Gly	Thr	Ala	Pro	Lys	Tyr	Val	Met	I&L	Phe	Trp	Asp	Glu	Gln	Asn	fMet				Arg	Ser	Gly	Thr	Ala	Pro
	0	111780	0	13114.5	0	0	0	13507.2	7581.28	18218	0	0	15425.2	0	2869.16	0	0	0	1.50084e+06			0	54364.7	0	0	0	0	0	4913.38	21905.2	0	9445.75	12467.3	28583.8	0	9882.41	8805.96	0	0	1.36123e+06			0	834435	157119	0	59264.8	305153	102836
	2	97372.8	0	0	0	0	0	18887.8	0	0	14300	32383.6	0	0	0	0	17088.7	0	1.4379e+06			2	177543	0	0	0	0	0	13627.8	0	492991	29592.4	15852.1	18715.2	0	0	18064.9	88139.2	78558.1	1.45455e+06			2	435839	0	40303.5	0	0	0
	4	692559	256624	0	131026	180258	0	88434.1	0	388720	26991.3	333311	168729	19380.5	0	175157	190619	273926	1.46608e+06			4	3.18645e+06	1.1748e+06	0	496723	1.51411e+06	483960	865766	506141	2.43579e+06	130022	1.98885e+06	434067	0	0	797901	385935	864684	1.24522e+06			4	4.56439e+06	1.4666e+06	46645	729407	2.10359e+06	833425
	6	1.82325e+06	583730	0	200242	720164	266082	254212	194673	607204	52123.5	1.05083e+06	397600	0	0	474476	277752	448458	1.7261e+06			6	6.70381e+06	2.00147e+06	70218.6	881663	3.25517e+06	1.17907e+06	1.50455e+06	1.07239e+06	3.74055e+06	459482	5.12986e+06	768495	349717	0	1.51678e+06	729020	1.23428e+06	1.53692e+06			6	7.27869e+06	2.16867e+06	0	1.03474e+06	3.34018e+06	1.1654e+06
	8	2.52531e+06	817518	0	305391	998805	192873	342021	333523	631100	128901	1.28209e+06	481600	98630.7	0	781857	382611	788308	1.73111e+06			8	7.63017e+06	2.38189e+06	0	1.05747e+06	3.44489e+06	1.35257e+06	2.03068e+06	1.40068e+06	4.32776e+06	782188	7.05311e+06	985220	784026	0	1.54032e+06	888421	1.38297e+06	1.47448e+06			8	8.96243e+06	2.63304e+06	363789	1.41538e+06	5.12056e+06	1.58144e+06
	10	4.89422e+06	1.47047e+06	0	467485	1.90065e+06	349779	606729	446685	917223	200905	1.83939e+06	586504	277784	0	886685	405571	1.13011e+06	1.88553e+06			10	1.01285e+07	2.60613e+06	254771	1.2074e+06	3.92057e+06	1.43941e+06	2.18882e+06	1.61999e+06	4.80416e+06	750844	8.22138e+06	1.30149e+06	1.25601e+06	0	1.88079e+06	769332	1.4741e+06	1.37072e+06			10	7.23542e+06	2.18441e+06	459436	1.2051e+06	4.17875e+06	1.2606e+06
	12	8.19261e+06	1.72878e+06	58124	518307	2.75397e+06	480669	867867	586478	1.23663e+06	277455	2.63611e+06	774201	289181	0	766257	443422	862018	1.72108e+06			12	1.06086e+07	2.1875e+06	63298.5	1.02582e+06	3.18034e+06	992863	1.73377e+06	1.57663e+06	3.9164e+06	833316	7.38889e+06	1.19347e+06	1.01737e+06	0	1.39098e+06	726100	1.07534e+06	1.08215e+06			12	1.07846e+07	2.3105e+06	487310	1.50781e+06	3.87568e+06	1.51477e+06
	14	8.75101e+06	2.14523e+06	0	604240	2.93616e+06	454305	1.09951e+06	901968	1.07554e+06	274797	3.17865e+06	624980	297402	0	861418	542488	1.09653e+06	1.69141e+06			14	1.13737e+07	2.28785e+06	0	1.48754e+06	3.75981e+06	1.39979e+06	2.52401e+06	1.76643e+06	4.66653e+06	1.06117e+06	9.34523e+06	1.37915e+06	1.50014e+06	0	2.08965e+06	843224	1.60637e+06	1.26197e+06			14	1.07016e+07	2.50803e+06	471432	1.39447e+06	4.98277e+06	1.6126e+06
		Arg	Ser	Gly	Thr	Ala	Pro	Lys	Tyr	Val	Met	I&L	Phe	Trp	Asp	Glu	Gln	Asn	fMet				Arg	Ser	Gly	Thr	Ala	Pro	Lys	Tyr	Val	Met	I&L	Phe	Trp	Asp	Glu	Gln	Asn	fMet				Arg	Ser	Gly	Thr	Ala	Pro
	0	0.0744785	0	0.0087381	0	0	0	0.00899974	0.00505136	0.0121386	0	0	0.0102777	0	0.0019117	0	0	0	1	0.121596		0	0.039938	0	0	0	0	0	0.00360952	0.0160923	0	0.00693914	0.00915888	0.0209985	0	0.00725992	0.00646913	0	0	1	0.110465		0	0.610112	0.11488	0	0.0433325	0.223118	0.0751905
	2	0.0677189	0	0	0	0	0	0.0131357	0	0	0.00994506	0.0225215	0	0	0	0	0.0118845	0	1	0.125206		2	0.12206	0	0	0	0	0	0.0093691	0	0.33893	0.0203447	0.0108983	0.0128666	0	0	0.0124196	0.0605955	0.0540085	1	0.641492		2	0.364019	0	0.033662	0	0	0
	4	0.472389	0.175041	0	0.0893718	0.122952	0	0.0603202	0	0.265143	0.0184106	0.227348	0.115088	0.0132193	0	0.119473	0.130019	0.186843	1	1.99562		4	2.55894	0.943447	0	0.398903	1.21593	0.388653	0.69527	0.406466	1.95611	0.104417	1.59719	0.348586	0	0	0.64077	0.309932	0.694401	1	12.259		4	3.9453	1.26768	0.0403184	0.630475	1.81827	0.720384
	6	1.05628	0.338179	0	0.116008	0.41722	0.154152	0.147276	0.112782	0.351778	0.0301973	0.608792	0.230346	0	0	0.274883	0.160913	0.25981	1	4.25862		6	4.36184	1.30226	0.0456879	0.573656	2.11798	0.767163	0.97894	0.697755	2.4338	0.298963	3.33775	0.500023	0.227544	0	0.986894	0.474338	0.803085	1	19.9077		6	7.35892	2.19257	0	1.04614	3.37699	1.17825
	8	1.45878	0.472251	0	0.176413	0.576974	0.111416	0.197574	0.192664	0.364564	0.0744614	0.740616	0.278203	0.0569755	0	0.451651	0.221021	0.455378	1	5.82895		8	5.17482	1.61541	0	0.71718	2.33634	0.917321	1.37721	0.949947	2.93511	0.530483	4.78345	0.668181	0.53173	0	1.04465	0.602531	0.937937	1	25.1223		8	7.99877	2.34993	0.324673	1.26319	4.56998	1.4114
	10	2.59568	0.779871	0	0.247933	1.00802	0.185507	0.321782	0.236901	0.486454	0.106551	0.975528	0.311055	0.147324	0	0.470258	0.215096	0.599357	1	8.68731		10	7.38922	1.90129	0.185867	0.880852	2.86024	1.05012	1.59685	1.18186	3.50485	0.547776	5.99787	0.949501	0.916316	0	1.37212	0.561264	1.07542	1	31.9714		10	7.27084	2.1951	0.461685	1.211	4.19921	1.26677
	12	4.76015	1.00448	0.0337718	0.301152	1.60014	0.279283	0.504257	0.340761	0.718517	0.161209	1.53166	0.449834	0.168023	0	0.445218	0.257642	0.500858	1	13.0569		12	9.80322	2.02144	0.0584933	0.947949	2.93891	0.917491	1.60215	1.45694	3.61909	0.770056	6.82796	1.10286	0.940134	0	1.28538	0.670979	0.993707	1	35.9568		12	10.4543	2.23974	0.472386	1.46164	3.75698	1.46838
	14	5.17379	1.26831	0	0.35724	1.73593	0.268595	0.650057	0.533264	0.635883	0.162466	1.87929	0.369502	0.175831	0	0.509289	0.320731	0.648296	1	14.6885		14	9.01261	1.81291	0	1.17874	2.97931	1.10921	2.00005	1.39974	3.6978	0.840882	7.40525	1.09285	1.18872	0	1.65586	0.668179	1.2729	1	37.315		14	9.61192	2.25267	0.423431	1.25249	4.47542	1.4484
						0 mM	0.1 mM	1 mM
					0	0.121596	0.110465	2.76937
					2	0.125206	0.641492	1.665
					4	1.99562	12.259	20.3962
					6	4.25862	19.9077	35.6295
					8	5.82895	25.1223	45.3759
					10	8.68731	31.9714	42.4772
					12	13.0569	35.9568	50.92
					14	14.6885	37.315	50.201
						0 mM	0.1 mM	1 mM
					0	0.00827831	0.00752055	0.188541
					2	0.00852408	0.0436732	0.113354
					4	0.135863	0.834601	1.38859
					6	0.28993	1.35533	2.42568
					8	0.396838	1.71034	3.08922
					10	0.591438	2.17663	2.89187
					12	0.888925	2.44796	3.46666
					14	1	2.54043	3.41772
[truncated: 13 more columns]

## Sheet: FIg4_e
cognate mass	single substitution mass				data interval	cognate	noncognate
350.158	701.327				350	0	0
701.394	353.206				360	9	-4
701.449	356.169				370	11	-5
1052.51	714.256				380	16	-1
1052.54	714.444				390	20	-7
1053.49	358.163				400	15	-7
351.179	359.184				410	30	-7
1053.54	360.19				420	32	-10
1054.56	1084.67				430	25	-18
1057.58	362.158				440	28	-16
705.372	724.404				450	37	-6
705.391	363.165				460	35	-22
1058.59	733.443				470	36	-18
708.325	367.149				480	50	-14
710.287	368.191				490	49	-20
357.164	740.399				500	38	-24
714.406	741.43				510	49	-18
714.426	372.179				520	55	-26
357.262	751.359				530	59	-30
1072.63	1134.48				540	62	-19
715.4	756.405				550	70	-27
715.44	758.246				560	52	-42
1073.56	758.486				570	72	-30
1073.58	759.267				580	90	-27
358.184	1141.52				590	70	-32
716.435	762.277				600	81	-23
358.221	382.13				610	69	-22
358.232	383.184				620	76	-32
1075.57	383.184				630	71	-32
1075.57	383.184				640	71	-28
717.364	384.2				650	83	-25
717.408	769.502				660	79	-27
359.187	385.207				670	70	-14
359.191	387.222				680	87	-20
1079.68	778.468				690	78	-20
1081.63	392.241				700	73	-18
1082.61	1186.73				710	90	-12
1082.61	791.33				720	89	-25
361.195	396.2				730	73	-14
361.195	793.429				740	88	-11
361.199	397.195				750	83	-14
361.203	397.232				760	68	-29
723.361	398.17				770	78	-6
362.191	398.191				780	68	-17
1087.61	398.195				790	72	-14
1087.62	797.348				800	70	-13
363.127	401.206				810	65	-10
1089.63	401.206				820	78	-12
1090.57	1212.61				830	54	-9
727.367	405.212				840	69	-6
364.141	406.184				850	64	-10
364.174	812.456				860	46	-8
728.416	408.223				870	56	-6
364.21	408.236				880	60	-10
1093.6	409.199				890	57	-12
365.125	410.227				900	55	-5
365.125	411.215				910	52	-10
730.414	411.258				920	53	-12
730.443	413.154				930	31	-7
730.443	413.19				940	52	-5
730.457	414.149				950	42	-7
730.476	828.444				960	35	-5
732.332	830.26				970	40	-3
733.396	415.185				980	31	-9
1100.6	1246.77				990	30	-4
734.398	417.233				1000	29	-2
1102.64	834.499				1010	32	-5
735.39	418.184				1020	17	-7
1111.47	419.216				1030	32	-8
741.455	420.186				1040	30	-3
742.414	420.223				1050	17	-6
742.414	420.236				1060	35	-5
1114.62	1264.52				1070	11	-6
743.398	422.195				1080	27	-3
743.452	423.2				1090	22	-5
372.211	423.2				1100	21	-7
744.473	424.268				1110	22	-4
372.273	425.194				1120	26	-4
1117.59	425.201				1130	18	-1
1117.65	425.201				1140	18	-2
745.45	425.213				1150	26	-3
373.141	426.283				1160	21	-3
373.207	853.349				1170	14	-3
1120.53	1280.77				1180	12	-2
747.39	427.217				1190	14	-1
1121.58	427.217				1200	12	0
374.179	427.253				1210	15	-1
374.191	428.226				1220	18	-1
374.195	428.226				1230	7	-3
748.425	429.237				1240	6	0
1122.69	430.221				1250	25	-1
1123.55	430.228				1260	12	-1
1123.57	431.227				1270	11	-1
749.373	1294.44				1280	11	-1
1125.57	432.148				1290	14	-2
375.211	432.207				1300	4	-3
376.177	433.232				1310	13	0
752.424	868.348				1320	11	-1
376.214	434.202				1330	8	-1
1129.69	434.23				1340	13	0
754.305	434.252				1350	7	-5
377.158	874.282				1360	16	0
377.161	437.227				1370	10	0
1131.6	437.263				1380	14	-2
377.231	876.338				1390	5	-1
754.493	438.185				1400	13	-2
755.384	438.283				1410	9	-1
378.19	439.152				1420	9	-1
1134.58	439.158				1430	8	-1
756.466	439.217				1440	5	0
757.382	440.216				1450	8	-5
379.104	440.241				1460	9	0
379.21	441.185				1470	8	-1
1138.47	441.221				1480	10	-2
380.169	885.337				1490	3	-2
380.205	1342.62				1500	8	0
380.205	448.195				1510	9	-2
761.374	449.238				1520	9	-1
1142.64	1348.54				1530	3	-1
1142.67	450.226				1540	4	-2
1143.57	450.226				1550	8	-2
763.429	451.253				1560	1	-2
1145.61	904.314				1570	5	-1
1145.66	452.208				1580	7	-2
764.351	453.258				1590	8	-3
764.354	906.567				1600	9	-1
382.196	454.184				1610	4	-3
1146.62	454.221				1620	2	0
1147.6	454.232				1630	1	0
1147.61	908.498				1640	2	-2
1148.6	455.176				1650	4	0
1148.66	455.191				1660	3	0
383.151	455.191				1670	3	-1
1150.58	455.216				1680	1	-1
1150.6	456.167				1690	2	-1
1150.63	912.36				1700	0	-1
1152.58	456.211				1710	3	-2
384.211	456.236				1720	2	0
384.236	456.269				1730	2	-5
769.414	913.425				1740	0	-1
769.541	913.537				1750	0	-1
1154.61	457.184				1760	3	-2
770.488	457.325				1770	1	0
770.5	458.227				1780	1	0
1156.58	459.163				1790	3	0
1156.67	459.218				1800	1	0
771.411	459.247				1810	0	-1
1158.66	460.198				1820	0	-2
772.468	460.231				1830	0	-1
772.486	462.258				1840	0	-3
386.252	927.348				1850	1	-2
1159.54	928.387				1860	1	0
1159.62	464.205				1870	0	-3
1159.69	464.208				1880	0	-1
387.211	464.237				1890	0	0
387.247	464.237				1900	0	-1
775.333	465.244				1910	0	-1
388.17	466.147				1920	0	-1
388.195	466.166				1930	0	0
388.206	467.15				1940	0	0
388.21	467.26				1950	0	0
1165.63	936.359				1960	0	0
389.169	468.196				1970	0	-1
1167.57	468.2				1980	0	0
389.201	468.207				1990	0	0
389.201	468.236				2000	0	-1
389.227	468.28
389.227	468.305
389.227	470.216
778.53	942.345
390.149	471.214
780.364	471.247
780.382	472.231
390.193	472.238
391.177	1417.62
391.188	474.196
1174.58	474.225
1174.66	474.247
783.463	951.323
1175.64	477.233
392.19	477.243
784.483	478.227
785.456	478.228
393.171	478.253
393.171	479.285
393.175	480.163
393.225	480.236
1180.56	962.354
394.151	482.164
788.445	482.23
788.474	482.248
789.476	482.259
395.187	1448.92
395.205	1449.59
1186.64	483.218
1186.68	483.232
1187.63	1449.92
792.357	484.231
1188.67	970.293
793.333	485.211
793.414	485.227
1190.54	485.23
1190.62	485.234
1190.65	485.263
397.166	970.543
794.373	971.361
397.207	486.232
1194.62	486.302
796.425	488.186
796.479	488.197
1196.55	489.163
399.179	489.233
798.495	1467.73
799.32	980.416
799.515	491.197
400.177	491.223
400.195	491.248
800.438	1475.6
800.474	492.21
801.44	492.269
802.432	986.612
401.227	494.196
401.227	494.255
401.227	494.259
401.227	495.178
401.227	990.382
802.472	495.222
401.238	495.247
401.249	495.268
1204.63	496.238
1204.65	496.243
1204.68	497.197
1205.66	497.23
804.415	497.263
804.44	497.263
402.222	497.32
402.247	497.32
804.509	498.226
403.253	499.278
1210.63	499.336
1211.61	499.336
404.169	500.19
404.169	500.274
1212.59	501.258
404.205	501.276
808.431	501.294
1212.67	1506.57
404.226	503.252
809.409	503.273
405.164	503.306
405.185	504.244
405.204	505.176
810.433	506.248
810.44	506.269
1215.68	508.231
1216.68	508.268
406.148	508.275
406.151	1017.34
406.188	509.27
812.401	509.306
812.438	509.32
406.221	1532.68
406.257	511.158
406.257	511.253
1219.67	511.253
813.494	512.179
1220.57	512.226
814.327	512.237
814.37	512.245
1221.59	512.245
407.205	512.27
814.417	513.181
1221.65	1026.39
407.216	1026.4
814.489	513.206
814.526	513.233
408.186	513.265
408.211	513.351
816.469	514.213
817.435	514.217
817.508	514.264
409.203	514.285
818.438	514.289
818.442	514.289
819.487	1545.64
1229.61	515.237
410.162	1550.66
1230.64	517.216
410.216	517.231
820.468	517.253
821.373	518.284
1232.62	519.214
411.131	520.252
411.182	520.252
411.182	520.275
822.466	1563.61
412.159	521.262
824.438	1042.53
412.231	1043.51
412.268	522.315
826.403	1045.38
826.424	523.213
1240.59	523.311
1240.61	1570.74
827.394	524.186
827.496	524.216
1241.52	524.281
414.204	525.229
414.226	525.233
828.484	525.258
414.247	525.269
414.247	525.279
414.283	526.227
1243.61	526.26
1243.7	526.274
829.508	526.31
1244.69	527.186
1245.61	527.227
830.467	527.244
415.242	527.306
415.242	527.317
415.253	1582.73
415.278	1055.42
831.432	1584.73
831.432	528.269
831.523	528.28
416.18	528.312
1248.55	1586.77
416.201	529.176
416.241	529.256
416.262	529.275
1249.64	530.186
1249.66	530.284
833.43	530.288
833.441	531.25
417.185	531.254
417.2	531.283
834.425	532.238
1251.66	533.178
417.221	534.275
835.42	534.275
418.18	535.284
418.188	537.155
836.445	537.269
418.224	537.294
418.224	537.351
418.235	538.209
418.242	538.347
418.242	539.294
1255.61	539.331
1255.76	540.149
1255.8	540.174
837.367	540.244
838.347	540.247
419.183	540.257
838.453	540.269
839.456	540.28
1260.59	540.312
420.211	540.337
841.395	541.223
841.464	541.264
841.494	541.267
841.562	541.289
421.199	541.31
421.216	542.222
421.232	542.248
842.484	542.291
842.557	1085.42
422.162	543.258
422.183	543.258
422.2	543.312
422.216	1630.62
844.438	544.252
422.227	1634.8
1267.65	545.243
845.477	545.248
423.211	546.286
846.498	548.218
847.493	548.245
424.177	549.29
424.214	550.289
1273.6	550.289
1274.69	550.295
425.161	552.206
425.198	553.201
425.198	553.232
850.442	553.296
851.394	553.3
426.19	553.307
1278.63	553.31
1280.6	1107.48
1280.76	554.185
427.159	554.273
427.278	554.295
856.391	554.353
856.464	1109.46
1284.71	555.184
428.262	555.305
428.299	555.326
428.299	555.337
857.495	555.348
1286.69	556.216
429.221	556.264
858.49	556.271
429.258	556.289
429.258	556.307
429.269	1112.72
860.445	1669.73
430.224	557.171
860.466	557.259
860.481	557.27
430.257	557.323
430.278	558.181
861.458	558.195
431.212	558.246
431.212	558.25
431.219	558.25
431.237	558.254
863.44	558.264
432.232	558.264
432.24	558.268
432.257	558.29
432.257	558.294
1298.74	559.263
433.18	559.263
1299.63	559.266
433.21	560.183
433.253	561.238
868.356	561.25
434.183	561.254
434.198	562.249
1302.64	562.285
434.216	562.331
868.446	563.189
434.237	563.28
1302.72	563.302
1302.74	1691.01
868.5	1127.41
1304.56	564.166
435.207	564.217
435.222	564.323
870.473	1130.4
870.509	565.26
1306.77	565.292
871.536	566.251
436.177	566.295
436.18	566.295
436.192	566.305
436.198	566.305
436.231	567.264
872.517	567.275
872.517	567.3
873.472	1702.9
437.201	568.286
1311.65	568.296
874.464	569.164
874.529	569.255
875.427	569.284
875.481	569.291
876.411	569.414
438.222	570.232
877.41	570.236
877.435	570.246
439.242	570.279
1317.75	570.323
879.382	1141.41
879.472	1142.46
879.473	571.253
1319.72	571.295
880.446	571.295
440.226	572.281
440.299	572.331
881.43	573.279
441.156	573.297
441.233	573.326
883.5	574.18
442.169	574.245
442.21	574.252
1326.73	574.285
442.253	575.248
442.278	575.258
442.314	575.258
885.501	1727.81
443.187	1152.45
886.476	1152.5
886.493	577.227
443.273	577.295
1330.65	577.295
1330.73	578.215
887.477	578.217
888.436	578.244
444.221	579.177
444.232	580.19
444.24	1160.45
888.524	581.27
444.294	581.295
889.431	581.389
445.232	582.3
445.235	582.373
890.488	583.179
1335.75	583.282
445.253	583.286
446.212	583.318
446.255	583.357
446.255	1750.89
447.207	584.298
447.211	584.316
447.214	584.331
447.232	584.352
447.268	584.388
448.162	585.25
448.198	585.264
448.214	585.293
448.235	585.42
448.235	1756.82
448.268	586.197
448.268	586.22
449.172	586.238
449.175	586.249
898.401	586.277
898.413	586.281
449.211	587.19
1347.65	587.265
449.227	588.239
898.464	588.253
899.438	588.308
899.517	1177.36
450.157	589.26
450.178	592.26
450.195	592.296
450.196	592.317
450.211	592.317
450.214	594.323
1351.64	595.307
1351.67	595.332
1351.86	596.207
901.529	596.284
1352.63	596.352
451.209	597.209
1353.68	597.228
902.488	597.232
903.487	597.3
903.494	597.301
903.508	597.326
1355.66	597.37
1355.7	598.285
452.205	598.295
452.205	598.3
904.431	599.236
452.226	599.29
904.467	599.32
906.429	600.253
1359.73	600.293
1360.65	600.34
1360.81	600.34
907.43	601.204
454.18	601.204
454.205	601.264
454.217	601.328
908.441	1804.92
908.441	602.254
454.242	603.184
454.314	603.256
1363.72	603.289
909.406	603.362
1364.71	1810.76
910.42	1207.41
455.212	604.274
455.273	604.292
1366.66	605.253
911.469	605.305
911.477	607.32
456.185	607.357
456.232	608.174
456.24	608.204
456.257	608.291
457.174	1828.99
457.199	610.281
457.228	610.285
457.253	1830.93
457.253	610.317
1371.77	1831.92
457.289	1221.44
915.425	611.284
458.248	611.292
458.255	611.313
458.255	1833.96
916.521	611.399
458.309	612.169
1375.64	612.169
1375.71	612.311
917.487	612.344
459.182	612.383
459.225	612.383
459.232	613.208
1377.71	613.288
918.519	614.185
459.279	614.265
919.514	614.295
1379.75	614.326
460.235	615.308
460.252	615.315
920.513	615.326
460.271	616.284
1381.7	616.288
921.461	616.31
461.222	1849.8
461.222	1849.88
922.46	617.211
922.474	617.214
461.241	617.228
461.259	617.251
923.542	617.272
1385.76	617.276
462.214	618.246
462.214	620.229
462.218	1861.97
462.225	621.286
462.243	621.286
462.25	621.301
462.283	621.307
925.521	621.318
463.188	622.234
463.22	622.245
463.22	622.245
463.238	622.288
463.238	1868.95
463.242	623.225
1389.75	1869.93
1390.72	623.374
1390.74	624.231
464.172	624.29
464.212	624.381
1393.66	625.222
929.405	625.306
929.48	625.321
1394.55	625.328
1394.71	1876.89
465.207	626.167
1395.66	626.222
465.221	626.28
930.519	626.295
930.555	626.312
930.563	626.326
1396.7	626.399
1396.71	627.279
931.518	627.34
466.191	627.358
466.224	628.208
466.242	1257.49
466.242	629.247
466.242	629.342
932.517	630.249
932.534	630.297
933.438	631.226
1400.71	631.291
934.477	631.311
467.248	631.357
934.532	632.221
1402.74	632.254
935.448	632.258
935.553	632.27
468.215	1897.01
468.215	632.378
1404.71	633.234
936.49	633.343
468.244	633.343
937.425	635.385
937.467	636.264
469.228	636.27
938.488	636.337
469.289	1909.97
469.289	637.263
939.41	637.31
939.439	637.331
470.175	637.383
470.183	637.415
470.194	638.221
470.23	638.255
470.248	638.317
470.284	1277.43
470.346	1916.99
941.427	639.26
941.531	639.394
471.225	640.296
471.225	640.328
1413.78	640.328
471.268	641.231
471.316	641.255
471.341	641.29
1414.77	641.305
472.173	641.316
944.386	642.228
472.195	642.311
472.289	642.323
945.461	642.355
1418.71	643.233
473.23	643.248
946.47	643.255
473.266	644.221
473.284	644.338
1420.75	645.3
947.502	646.218
474.214	1292.47
474.214	646.302
474.233	1294.45
474.279	647.276
474.315	647.298
474.315	648.26
475.191	649.241
475.209	649.379
475.245	650.353
475.253	651.238
951.45	651.3
476.193	651.315
476.216	652.241
476.229	653.377
476.229	1962.01
476.229	654.231
476.249	654.327
1429.61	655.318
953.516	655.321
477.188	655.364
477.225	656.239
477.236	656.291
477.258	656.291
477.294	656.291
955.518	656.298
478.191	656.327
956.433	656.384
478.22	657.235
478.242	657.249
1434.73	657.326
478.242	658.219
478.278	658.302
957.493	658.343
957.505	659.29
957.566	659.305
1436.73	659.363
479.183	663.192
479.186	663.231
479.223	664.328
479.237	1993.01
479.24	665.247
479.248	665.294
1438.68	666.311
959.509	668.409
959.589	669.249
480.196	669.29
480.203	669.3
480.203	669.318
480.203	669.318
960.468	669.362
480.24	669.405
480.24	670.243
1441.75	670.284
961.524	670.368
962.472	670.393
962.483	2012.01
481.253	671.309
962.524	671.327
1445.72	671.37
482.179	672.34
482.198	672.35
964.415	673.436
964.433	1347.54
482.219	674.221
482.237	674.316
482.237	1349.54
1448.73	675.252
1448.8	676.272
483.196	676.284
966.449	677.344
966.482	678.256
483.243	679.255
483.305	679.276
483.305	679.337
483.305	680.221
1450.68	680.286
1450.69	680.341
967.445	680.363
484.18	681.343
968.393	681.366
484.209	681.37
484.227	681.416
968.462	682.219
1452.74	682.338
968.527	682.35
970.394	682.368
970.525	683.317
485.284	683.37
485.32	684.402
485.32	685.327
485.356	1371.54
486.254	686.356
486.258	686.362
486.258	686.366
486.279	687.227
486.279	1380.59
486.304	690.321
486.304	692.321
973.597	693.322
487.184	695.381
487.238	1391.52
487.245	696.286
974.521	696.318
487.274	696.415
487.274	697.248
487.278	697.332
487.299	697.338
487.299	697.397
1462.73	697.399
1463.85	698.25
488.222	698.333
488.229	698.406
488.241	699.245
488.247	699.348
488.262	699.354
488.299	701.239
1465.77	701.239
1465.79	701.272
1465.84	1404.63
977.483	702.318
489.206	702.336
978.457	702.339
489.236	702.448
489.279	703.411
489.29	707.389
490.226	708.291
490.256	708.321
490.314	710.315
491.179	711.249
491.237	711.329
491.24	1423.63
1473.76	712.259
491.258	712.305
982.547	712.426
982.561	713.308
1474.81	714.216
492.163	714.256
492.224	714.355
492.224	714.365
492.243	714.43
984.515	715.374
984.519	716.213
492.257	716.269
492.294	716.337
1477.77	716.348
985.445	717.303
1478.75	717.322
493.201	717.339
493.253	718.211
1479.77	718.375
986.56	719.26
493.289	720.373
494.186	721.262
494.222	722.296
494.237	722.352
988.488	1445.62
494.248	1447.92
494.273	724.393
989.494	725.254
495.214	725.264
990.54	725.279
495.305	725.331
495.305	725.371
991.436	727.277
496.198	727.404
496.235	729.43
496.235	730.273
1489.76	730.299
993.421	731.315
993.511	731.33
1490.81	732.289
497.227	733.276
994.477	735.263
994.502	735.332
497.331	736.284
497.331	738.329
995.476	740.319
1493.73	740.403
498.178	741.43
498.193	742.269
498.195	1485.63
498.196	743.298
498.214	744.23
996.522	745.258
1495.74	745.286
997.662	745.348
1496.86	745.363
499.232	745.385
499.238	748.368
499.299	1502.58
1500.75	751.36
500.258	751.421
500.295	752.304
500.306	752.341
1501.82	752.442
1002.48	753.281
1002.51	753.288
501.261	753.331
1503.8	753.343
501.279	753.354
501.279	753.444
501.315	753.471
501.315	756.238
1003.51	756.281
1003.52	756.315
1003.58	756.322
502.238	756.354
1004.5	756.365
502.264	756.373
502.274	758.296
1507.84	758.486
1005.44	759.267
503.244	759.347
503.248	759.369
1006.51	761.217
503.277	765.36
503.294	767.457
503.313	769.454
503.342	770.311
1510.74	770.358
1511.72	770.431
1008.46	771.267
504.236	771.387
504.247	771.4
1512.77	772.368
504.294	1545.64
505.216	773.281
505.235	773.334
505.253	773.369
505.256	774.324
505.256	774.372
505.264	775.261
506.186	775.281
506.255	776.333
506.258	776.34
1518.8	1559.68
1518.82	781.374
506.273	781.457
506.309	782.308
506.309	782.332
1013.57	782.384
1520.79	783.276
507.199	783.292
507.217	783.368
507.218	783.459
507.235	784.229
507.246	784.378
1014.57	785.252
507.305	785.396
507.305	787.349
1015.56	1577.71
508.183	793.348
508.198	796.289
508.201	797.356
508.235	797.379
508.271	797.438
508.289	798.288
1016.61	798.329
1525.76	1597.87
1017.49	799.363
509.23	799.395
509.233	799.442
509.241	1600.66
509.259	1600.72
1018.53	1602.82
510.2	801.494
510.214	802.349
510.232	804.39
1530.76	804.407
510.254	805.243
1020.55	805.348
1020.56	805.403
1531.81	806.35
1021.51	807.362
1532.82	809.334
511.194	810.262
511.227	811.326
511.227	811.326
1022.49	812.365
511.245	813.287
511.336	813.325
1023.47	815.312
1023.51	817.333
1023.55	817.4
512.175	818.321
512.193	818.325
512.193	820.287
1024.43	821.363
512.23	822.357
512.277	824.315
512.277	825.277
1025.54	825.292
513.243	828.372
513.247	828.444
1026.52	831.331
513.272	837.332
513.279	837.397
513.315	1678.82
513.315	839.473
514.238	840.317
514.249	841.341
1028.51	1682.72
514.274	842.492
1028.57	844.402
514.31	844.414
1543.74	845.256
1543.81	845.392
1544.84	848.387
1030.44	849.334
1030.52	849.534
1030.53	851.546
515.269	853.337
1030.55	853.349
515.277	857.274
515.288	857.379
515.288	858.353
1030.61	858.359
1030.62	1720.78
1031.49	860.398
516.217	1724.93
516.247	863.427
516.253	1727.81
516.265	867.363
516.265	1735.72
516.272	868.312
1032.56	868.347
516.29	870.353
516.301	871.39
1033.49	871.583
1034.5	872.387
517.256	872.401
517.274	876.309
517.285	876.323
517.289	877.362
517.292	880.53
517.303	882.324
1034.62	882.353
517.31	882.381
1552.77	882.48
1035.48	883.362
1036.45	883.57
1036.46	884.372
518.248	884.393
1036.51	885.342
518.269	885.426
518.291	892.362
519.235	897.379
1038.49	897.509
519.246	898.341
1038.52	898.522
519.268	900.562
519.272	901.354
519.289	904.31
519.301	1811.95
519.301	906.361
519.305	907.297
1039.57	907.411
520.219	908.317
1040.52	910.389
520.264	912.393
520.267	913.26
520.267	913.26
1040.56	913.35
1040.58	913.424
520.325	913.475
1561.88	916.476
1041.49	919.583
1041.58	924.353
521.189	924.466
521.215	927.429
521.23	928.387
521.232	928.485
521.269	931.323
1042.56	931.384
1042.6	938.339
1563.92	938.542
521.306	941.516
521.32	944.398
522.21	945.421
522.214	945.451
522.214	945.468
522.214	948.415
522.217	950.614
522.243	951.32
522.25	952.456
522.287	953.336
522.287	966.473
1568.75	968.431
523.245	971.429
523.245	972.316
1046.5	976.413
1569.77	977.473
523.257	978.418
1046.54	979.374
523.282	984.411
1046.61	984.413
1571.66	993.588
524.193	1000.33
524.23	1001.29
524.23	1001.4
1048.5	1003.38
524.258	1005.38
1573.77	1011.53
1573.84	1013.36
525.174	1016.38
525.188	1017.37
525.225	1018.46
525.243	1019.37
525.243	1021.69
1050.5	1022.33
525.351	1022.4
1051.54	1024.7
526.209	1028.38
526.245	1029.69
526.245	1030.47
1052.5	1031.39
526.249	1038.37
526.249	1047.46
1578.84	1048.4
1053.48	1049.35
1053.49	1053.64
527.204	1056.44
527.248	1057.42
1054.51	1059.51
1581.77	1063.39
527.277	1067.4
1054.57	1067.75
527.294	1068.36
527.294	1069.48
527.294	1069.54
527.331	1073.47
527.331	1075.7
527.367	1076.42
1582.74	1080.76
1582.76	1083.45
1582.76	1088.5
1055.6	1091.36
1055.61	1092.49
528.207	1092.71
528.236	1095.39
1056.55	1097.42
1056.59	1098.43
528.305	1099.73
528.326	1104.5
528.326	1109.46
528.362	1115.41
1057.41	1117.39
1058.5	1119.77
1587.76	1151.78
529.292	1164.74
1058.59	1165.45
529.296	1171.51
529.307	1223.84
529.346	1229.41
1588.79	1283.82
1059.58	1313.55
530.219	1321.71
530.237	1348.56
1060.52	1373.47
530.262	1392.91
530.28	1472.99
530.28	1481.53
530.291	1518.57
530.299	1522.54
530.305	1533.6
530.317	1700.97
1061.52	1723.72
531.228	1745.72
531.253
1062.53
531.264
531.268
531.271
531.3
531.305
531.319
531.326
531.326
1594.86
1594.9
1596.78
532.267
532.278
1597.77
533.214
533.226
533.237
533.248
1066.51
533.262
533.269
533.287
534.221
534.29
1603.78
1604.75
535.248
535.279
535.299
535.299
535.311
536.237
536.258
1608.8
1072.56
536.28
536.281
1073.53
537.188
537.225
1074.5
537.261
537.261
537.279
537.279
537.29
537.297
1074.61
1074.61
1075.53
1075.53
1075.65
538.256
538.256
538.296
538.296
538.296
1615.84
1077.54
539.204
539.225
539.237
539.24
1078.51
539.263
539.263
539.269
539.273
539.277
539.367
1079.54
540.188
540.188
540.224
540.24
1080.56
540.294
540.294
540.362
541.202
541.22
1082.61
541.346
1625.81
542.171
542.171
542.28
542.284
542.299
542.305
542.305
542.341
542.341
1085.59
543.264
543.289
543.3
543.3
543.326
543.326
543.362
544.202
544.235
1088.5
544.267
544.267
544.271
544.278
544.303
544.311
1088.63
544.321
544.321
1633.87
1089.55
1089.62
545.208
545.251
545.266
545.269
1090.56
545.284
545.284
545.302
545.306
545.323
545.341
1636.84
1091.54
546.214
1092.47
546.246
1092.5
546.275
546.282
546.282
546.294
546.3
546.319
1093.51
1093.54
547.263
547.266
547.266
547.284
1094.58
547.289
547.295
547.303
547.314
547.336
1642.82
1095.53
1643.82
548.237
548.254
548.254
548.258
548.262
1097.64
549.279
549.282
1099.59
550.205
1100.52
1100.65
551.207
551.207
551.288
551.294
551.294
1654.87
1654.91
1103.6
1655.78
552.253
1104.52
552.272
1104.58
1104.58
552.301
552.308
1105.54
553.168
1106.51
553.256
553.271
553.274
1106.56
553.285
553.285
553.292
553.383
1107.54
1107.55
554.251
554.341
555.217
555.239
555.254
555.264
555.264
555.275
1110.58
1110.64
555.362
555.398
1111.55
556.235
556.267
556.284
556.321
556.357
556.393
1669.79
1113.64
557.305
1114.62
557.316
557.339
1115.56
558.214
1116.56
558.282
558.3
558.315
558.319
558.336
1117.51
1117.59
1117.65
559.259
559.278
559.284
559.284
559.295
559.303
1118.62
559.32
559.32
559.339
1678.88
560.225
560.23
560.233
1120.5
560.262
560.266
560.273
1680.87
560.295
560.316
560.352
1121.69
561.264
1122.55
561.293
561.293
561.297
561.3
1122.61
561.315
561.315
562.222
1124.49
562.252
562.256
562.259
562.277
1124.57
562.288
562.293
562.3
562.31
1125.55
1125.58
1125.65
563.236
563.24
563.254
563.261
563.294
563.294
563.298
564.213
564.22
564.239
564.239
564.257
564.28
564.286
564.286
564.301
564.301
564.326
565.237
565.256
565.27
565.277
1130.58
1130.6
565.3
565.303
565.31
1130.63
1131.54
1131.57
566.236
566.255
566.262
566.28
566.284
1132.58
1133.5
567.22
567.238
567.246
1134.56
1134.57
567.289
1135.59
1703.74
568.215
568.223
568.231
568.242
568.264
568.267
568.271
1136.57
1136.6
568.357
569.234
569.251
569.269
1138.56
569.339
569.341
570.282
570.3
1140.62
570.336
570.373
570.384
1141.53
1141.58
1141.65
571.245
571.263
571.266
1142.56
571.278
571.282
571.32
571.32
571.339
571.354
1143.49
1143.5
1143.54
572.196
572.23
572.23
572.266
572.266
572.266
572.273
572.279
572.291
572.298
1144.64
572.352
572.363
572.388
1717.9
1145.65
573.264
1146.55
573.282
573.293
573.301
573.311
573.311
573.318
573.318
573.336
573.355
1147.59
574.209
1148.43
574.27
574.27
574.274
574.277
1148.57
574.295
574.306
574.31
574.31
574.331
575.261
575.273
575.279
575.28
575.29
575.295
575.298
575.298
1150.64
575.331
575.334
1726.86
1726.93
1151.52
1151.56
576.26
576.272
576.286
1152.58
576.301
576.304
1153.61
1154.5
577.256
577.267
577.274
577.277
577.277
577.277
577.288
577.299
577.31
577.313
578.211
578.269
578.272
578.272
578.283
578.283
578.283
578.305
578.317
579.238
579.238
579.253
579.275
579.275
579.289
579.3
579.326
579.326
1159.69
580.179
580.213
580.234
580.234
580.234
580.27
580.296
580.296
580.303
580.303
1161.62
1161.64
1162.5
581.251
581.254
581.269
581.284
581.287
581.298
581.305
581.305
1163.55
582.257
1164.55
582.282
1165.5
1165.58
583.27
583.332
1167.5
1751.87
1168.53
584.262
584.27
584.27
584.273
1752.87
1168.64
584.327
1169.6
585.209
585.246
1170.56
585.279
585.29
1170.6
585.372
1756.86
586.252
586.252
586.27
586.288
586.314
1172.62
586.314
586.368
587.225
587.273
587.277
587.277
587.298
587.302
587.313
587.313
587.315
587.327
587.327
587.399
1175.64
588.224
588.231
588.257
588.261
588.286
588.293
588.311
588.326
588.329
588.34
1178.53
589.27
1178.54
589.277
589.277
589.288
589.288
589.311
589.313
589.336
589.35
1179.68
590.204
590.204
590.254
590.283
590.295
1180.6
590.305
590.305
590.308
590.326
590.337
590.345
1181.54
1181.64
591.256
591.256
1182.53
591.275
591.279
591.285
591.289
591.296
591.3
591.3
591.315
591.326
1774.89
592.233
592.234
592.248
592.284
592.299
592.299
592.299
592.303
592.321
592.332
593.272
593.272
593.277
593.29
593.305
593.316
1186.65
1187.55
594.231
594.249
1188.54
594.275
594.282
1782.91
1188.61
1782.95
594.319
594.336
1189.48
595.23
1190.51
595.266
595.27
595.278
595.282
595.303
595.314
595.32
596.211
596.265
596.279
596.295
596.298
1193.57
1193.61
597.195
597.242
597.264
597.282
597.347
598.208
598.222
598.27
598.27
598.277
598.288
598.306
598.368
1197.54
1796.9
599.225
599.247
599.294
599.294
1198.61
599.302
599.306
599.309
599.342
599.363
599.363
599.399
1199.47
600.247
600.268
600.301
1200.61
600.304
600.329
1200.67
600.347
600.383
600.383
600.394
600.394
1201.57
1201.6
601.274
601.274
601.281
601.306
601.317
601.34
601.342
602.241
602.272
602.272
1204.57
602.301
602.308
602.308
1204.63
1204.65
602.326
602.362
602.381
1205.65
603.253
603.275
1206.57
603.296
603.3
603.3
603.304
603.322
1208.51
1208.51
604.26
604.269
604.284
604.288
604.321
604.321
604.324
604.36
605.272
605.276
605.294
605.312
605.377
1211.61
606.278
606.285
606.285
1212.59
1212.59
606.303
606.303
1213.57
1213.68
607.262
607.28
1214.57
607.303
607.306
607.317
1214.66
608.262
608.266
608.279
608.298
608.301
1216.68
1217.67
609.249
609.282
609.29
609.293
609.3
609.318
609.318
609.333
1219.61
610.277
610.277
610.293
610.3
610.404
611.261
611.327
1222.69
611.374
611.374
612.257
612.29
612.293
612.297
612.315
612.347
613.22
613.238
613.241
613.259
613.274
613.281
613.281
613.292
613.306
613.342
613.342
614.312
1228.63
614.32
614.337
614.345
614.349
614.362
614.399
615.238
615.267
615.285
1230.6
615.3
615.322
615.358
616.226
616.263
616.263
1232.6
1232.62
1848.95
616.342
616.36
616.375
616.393
616.397
616.401
617.294
617.294
617.319
617.319
617.319
617.319
1234.65
617.331
617.337
617.337
617.344
617.356
617.385
618.285
618.303
618.321
618.336
618.34
618.351
618.357
619.27
619.27
619.274
619.28
619.28
619.287
619.299
619.303
619.325
620.246
620.275
620.283
1240.58
1240.59
620.294
620.3
620.301
620.312
620.319
[truncated: 2,467 more rows]

[truncated: 19 more sheets: Fig4_f, Fig5_b, Fig5_h, Fig6_b, Fig6_c, SF2_a, SF5, SF6_a, SF6_b, SF11_c,d, SF11_e, SF11_f, SF12_a, SF12b, SF14_a,b, NPdatabase1_normal, NPdatabase2_normal, NPdatabase1_CX, NPdatabase2_CX]
